# Supplementary material for: Molecular signatures of normal pressure hydrocephalus: a large-scale proteomic analysis of cerebrospinal fluid
Source: Fluids Barriers CNS. 2024 Aug 8;21:64. doi: 10.1186/s12987-024-00561-5 (PMC11312837; doi:10.1186/s12987-024-00561-5)
Supplement: Supplementary file 1 — Supplementary Material 1 [file 12987_2024_561_MOESM1_ESM.xlsx]

## Sheet: Table s1. iNPH vs. HC ttest
Table s1. The results of Welch's t-test analysis between Idiopathic Normal Pressure Hydrocephalus (iNPH) and Healthy controls (HC) corrected by Benjamini-Hochberg (BH) with a significane threshold of 0.05. (Assay: The gene symbol of the protein measured, estimate: log2 fold change between the two conditions, conf.low and conf.high: lower and upper limits of confidence interval of 95% respectively)
Assay	OlinkID	UniProt	Panel	estimate	HC	iNPH	statistic	p.value	parameter	conf.low	conf.high	method	alternative	Adjusted pvalue	Threshold
GRIK2	OID30977	Q13002	Neurology_II	-0.960153	2.71308	1.75293	7.32041	3.00144e-10	71.1105	0.698632	1.22167	Welch Two Sample t-test	two.sided	8.66817e-07	Significant
RTN4R	OID21424	Q9BZR6	Oncology	-0.867991	2.63672	1.76873	7.72374	8.91765e-10	44.8489	0.641626	1.09436	Welch Two Sample t-test	two.sided	1.28771e-06	Significant
L1CAM	OID21484	P32004	Oncology	-0.812024	2.19878	1.38676	7.16514	5.25382e-09	45.8362	0.583881	1.04017	Welch Two Sample t-test	two.sided	3.96089e-06	Significant
GBP2	OID20489	P32456	Inflammation	3.59023	-7.30543	-3.7152	-7.29883	5.486e-09	41.9513	-4.58293	-2.59752	Welch Two Sample t-test	two.sided	3.96089e-06	Significant
CNTNAP2	OID20556	Q9UHC6	Inflammation	-0.776973	6.96204	6.18507	6.77078	1.65962e-08	47.9527	0.546239	1.00771	Welch Two Sample t-test	two.sided	9.58597e-06	Significant
MFGE8	OID21134	Q08431	Neurology	-0.948835	4.79224	3.8434	6.15739	3.93988e-08	71.0649	0.64158	1.25609	Welch Two Sample t-test	two.sided	1.38012e-05	Significant
RNF5	OID30218	Q99942	Cardiometabolic_II	-0.803893	1.70544	0.90155	6.48872	3.9884e-08	49.3654	0.554972	1.05281	Welch Two Sample t-test	two.sided	1.38012e-05	Significant
NPTX1	OID21074	Q15818	Neurology	-0.913887	5.53052	4.61664	6.46161	4.1984e-08	49.9281	0.6298	1.19797	Welch Two Sample t-test	two.sided	1.38012e-05	Significant
NELL1	OID21494	Q92832	Oncology	-0.965776	3.22579	2.26002	6.35232	4.98492e-08	52.9168	0.660821	1.27073	Welch Two Sample t-test	two.sided	1.38012e-05	Significant
ARHGEF10	OID30994	O15013	Neurology_II	-0.685321	-0.903843	-1.58916	6.61555	5.3813e-08	41.63	0.476208	0.894435	Welch Two Sample t-test	two.sided	1.38012e-05	Significant
TNC	OID20359	P24821	Cardiometabolic	0.583083	-3.55746	-2.97438	-6.04335	5.48698e-08	74.6185	-0.775303	-0.390862	Welch Two Sample t-test	two.sided	1.38012e-05	Significant
ULBP2	OID20919	Q9BZM5	Neurology	-1.02837	1.97001	0.941632	6.07428	5.73458e-08	70.2333	0.690736	1.36601	Welch Two Sample t-test	two.sided	1.38012e-05	Significant
IDS	OID20619	P22304	Inflammation	-0.215467	0.627049	0.411582	6.13541	6.89098e-08	61.0594	0.145244	0.285689	Welch Two Sample t-test	two.sided	1.53086e-05	Significant
NEDD4L	OID30521	Q96PU5	Inflammation_II	0.4168	-0.991211	-0.574411	-6.01874	1.44096e-07	55.7051	-0.555542	-0.278059	Welch Two Sample t-test	two.sided	2.90316e-05	Significant
PLIN1	OID20835	O60240	Neurology	0.328105	-1.16396	-0.835857	-5.86687	1.50787e-07	67.0238	-0.439732	-0.216479	Welch Two Sample t-test	two.sided	2.90316e-05	Significant
TMEM25	OID31015	Q86YD3	Neurology_II	-1.09077	2.43263	1.34186	5.87594	1.75848e-07	62.5485	0.719759	1.46178	Welch Two Sample t-test	two.sided	3.17405e-05	Significant
PLXNA4	OID20597	Q9HCM2	Inflammation	-0.834576	1.22693	0.392357	5.73751	1.99044e-07	73.8006	0.544728	1.12442	Welch Two Sample t-test	two.sided	3.38141e-05	Significant
NRXN3	OID30901	Q9Y4C0	Neurology_II	-0.470557	2.22531	1.75475	5.94432	2.11119e-07	53.8603	0.31184	0.629273	Welch Two Sample t-test	two.sided	3.38729e-05	Significant
GFRA2	OID21330	O00451	Oncology	-0.788107	0.448674	-0.339432	6.2008	2.49693e-07	39.8778	0.531208	1.045	Welch Two Sample t-test	two.sided	3.79534e-05	Significant
ENO2	OID21046	P09104	Neurology	-0.680837	4.61787	3.93703	6.11257	2.88592e-07	41.3991	0.45596	0.905714	Welch Two Sample t-test	two.sided	4.16727e-05	Significant
BCAT1	OID30312	P54687	Cardiometabolic_II	-0.630743	0.0662429	-0.5645	5.92205	3.34422e-07	47.7911	0.416571	0.844915	Welch Two Sample t-test	two.sided	4.59909e-05	Significant
CRYM	OID30815	Q14894	Neurology_II	-1.47271	2.68932	1.21661	6.22664	3.76643e-07	35.2702	0.992682	1.95273	Welch Two Sample t-test	two.sided	4.61951e-05	Significant
NPTX2	OID30390	P47972	Cardiometabolic_II	-0.763162	5.30013	4.53697	5.74334	3.8007e-07	56.8419	0.497063	1.02926	Welch Two Sample t-test	two.sided	4.61951e-05	Significant
PCDH9	OID31516	Q9HC56	Oncology_II	-0.992191	-0.429027	-1.42122	5.69173	3.83893e-07	60.9253	0.643605	1.34078	Welch Two Sample t-test	two.sided	4.61951e-05	Significant
WIF1	OID21464	Q9Y5W5	Oncology	-1.25365	1.16663	-0.087025	5.66718	4.12523e-07	61.4499	0.811375	1.69593	Welch Two Sample t-test	two.sided	4.76547e-05	Significant
DSCAM	OID30993	O60469	Neurology_II	-0.720089	3.35817	2.63808	5.66433	4.43674e-07	59.9786	0.465795	0.974382	Welch Two Sample t-test	two.sided	4.92819e-05	Significant
MDGA1	OID20951	Q8NFP4	Neurology	-1.16689	2.08621	0.919321	5.73404	4.66505e-07	53.4649	0.7588	1.57498	Welch Two Sample t-test	two.sided	4.9711e-05	Significant
UNC5D	OID30447	Q6UXZ4	Inflammation_II	-1.03745	4.24743	3.20998	5.77773	4.98131e-07	49.5154	0.676706	1.3982	Welch Two Sample t-test	two.sided	4.9711e-05	Significant
TRIM5	OID20526	Q9C035	Inflammation	0.659103	-0.590035	0.0690679	-5.87574	4.99175e-07	44.3873	-0.885118	-0.433087	Welch Two Sample t-test	two.sided	4.9711e-05	Significant
KLK7	OID30652	P49862	Inflammation_II	-0.670897	2.43952	1.76862	5.62155	5.24919e-07	59.8378	0.432161	0.909634	Welch Two Sample t-test	two.sided	5.05322e-05	Significant
PTPRB	OID30324	P23467	Cardiometabolic_II	-0.726249	-3.04951	-3.77576	5.90937	5.64998e-07	41.3607	0.478117	0.974381	Welch Two Sample t-test	two.sided	5.2636e-05	Significant
ZNRF4	OID31347	Q8WWF5	Oncology_II	-0.571288	1.20743	0.636139	5.8381	6.27839e-07	43.0152	0.373947	0.76863	Welch Two Sample t-test	two.sided	5.66625e-05	Significant
DNAJB8	OID20093	Q8NHS0	Cardiometabolic	0.272913	-0.329616	-0.0567036	-5.44719	6.54908e-07	73.1816	-0.372761	-0.173065	Welch Two Sample t-test	two.sided	5.73144e-05	Significant
PCDH7	OID31456	O60245	Oncology_II	-0.784152	-0.922484	-1.70664	5.60644	7.86783e-07	52.3117	0.503529	1.06477	Welch Two Sample t-test	two.sided	6.68303e-05	Significant
CD99L2	OID21122	Q8TCZ2	Neurology	-0.257916	5.15618	4.89826	6.00375	8.2045e-07	34.3368	0.170644	0.345188	Welch Two Sample t-test	two.sided	6.76988e-05	Significant
B4GAT1	OID21127	O43505	Neurology	-0.409047	5.40433	4.99528	5.94574	8.56381e-07	35.5878	0.269465	0.548629	Welch Two Sample t-test	two.sided	6.87008e-05	Significant
DPP6	OID21354	P42658	Oncology	-0.601215	5.92251	5.3213	5.8873	9.16671e-07	36.7176	0.394245	0.808185	Welch Two Sample t-test	two.sided	7.15499e-05	Significant
LRTM2	OID31020	Q8N967	Neurology_II	-0.868526	6.16496	5.29644	5.55005	9.99184e-07	51.5945	0.554448	1.1826	Welch Two Sample t-test	two.sided	7.5938e-05	Significant
PODXL2	OID21487	Q9NZ53	Oncology	-0.330643	5.01891	4.68827	5.8121	1.54644e-06	33.7734	0.215003	0.446284	Welch Two Sample t-test	two.sided	0.000114516	Significant
SPOCK1	OID20924	Q08629	Neurology	-0.407968	5.01446	4.60649	5.3622	1.65085e-06	55.4518	0.255524	0.560413	Welch Two Sample t-test	two.sided	0.000119191	Significant
VIM	OID20053	P08670	Cardiometabolic	2.36282	-6.28751	-3.92469	-5.42206	1.70178e-06	50.0373	-3.23809	-1.48755	Welch Two Sample t-test	two.sided	0.000119871	Significant
DPP10	OID20527	Q8N608	Inflammation	-0.708867	4.45702	3.74816	5.3759	1.79636e-06	52.349	0.444313	0.973422	Welch Two Sample t-test	two.sided	0.000123521	Significant
CD200	OID20603	P41217	Inflammation	-0.572628	4.51197	3.93934	5.37187	2.07986e-06	49.5432	0.358472	0.786784	Welch Two Sample t-test	two.sided	0.000139689	Significant
SCN4B	OID30277	Q8IWT1	Cardiometabolic_II	-0.675543	4.76369	4.08815	5.30449	2.2527e-06	53.0069	0.420106	0.930981	Welch Two Sample t-test	two.sided	0.000147859	Significant
CA11	OID21195	O75493	Oncology	-0.616418	2.47123	1.85481	5.19521	2.6755e-06	58.8905	0.378988	0.853848	Welch Two Sample t-test	two.sided	0.000171708	Significant
SLITRK1	OID30510	Q96PX8	Inflammation_II	-0.890319	4.28917	3.39885	5.32676	2.92192e-06	45.9498	0.553872	1.22677	Welch Two Sample t-test	two.sided	0.000179797	Significant
CBLN4	OID21386	Q9NTU7	Oncology	-0.988158	-0.73342	-1.72158	5.10059	2.95397e-06	67.4765	0.601514	1.3748	Welch Two Sample t-test	two.sided	0.000179797	Significant
NRCAM	OID20229	Q92823	Cardiometabolic	-0.141744	4.42533	4.28358	5.10364	2.98832e-06	66.5942	0.0863026	0.197186	Welch Two Sample t-test	two.sided	0.000179797	Significant
B3GNT7	OID30281	Q8NFL0	Cardiometabolic_II	-0.936051	-3.42079	-4.35684	5.35936	3.06796e-06	43.1553	0.583858	1.28824	Welch Two Sample t-test	two.sided	0.000180478	Significant
FGF12	OID30454	P61328	Inflammation_II	-1.29839	5.29488	3.99649	5.2971	3.13788e-06	46.5127	0.805152	1.79164	Welch Two Sample t-test	two.sided	0.000180478	Significant
IGSF8	OID20167	Q969P0	Cardiometabolic	-0.191794	6.81057	6.61877	5.29588	3.18712e-06	46.2932	0.118908	0.26468	Welch Two Sample t-test	two.sided	0.000180478	Significant
SCN2B	OID30948	O60939	Neurology_II	-0.754974	4.3664	3.61143	5.30154	3.43893e-06	44.5234	0.468068	1.04188	Welch Two Sample t-test	two.sided	0.000182523	Significant
LRFN2	OID30895	Q9ULH4	Neurology_II	-0.620434	1.51855	0.898118	5.17302	3.52556e-06	53.5373	0.379928	0.86094	Welch Two Sample t-test	two.sided	0.000182523	Significant
SERPINI2	OID31504	O75830	Oncology_II	-0.633768	-1.28598	-1.91975	5.33024	3.57797e-06	42.2003	0.393851	0.873685	Welch Two Sample t-test	two.sided	0.000182523	Significant
SEMA7A	OID20283	O75326	Cardiometabolic	-0.45033	5.01938	4.56905	5.15686	3.60715e-06	54.4453	0.275284	0.625376	Welch Two Sample t-test	two.sided	0.000182523	Significant
NPDC1	OID20205	Q9NQX5	Cardiometabolic	-0.172072	7.14884	6.97676	5.2316	3.61702e-06	48.1749	0.105947	0.238198	Welch Two Sample t-test	two.sided	0.000182523	Significant
ICAM5	OID20145	Q9UMF0	Cardiometabolic	-0.317322	4.18355	3.86623	5.32669	3.6811e-06	41.9261	0.197094	0.437549	Welch Two Sample t-test	two.sided	0.000182523	Significant
FKBP14	OID31065	Q9NWM8	Neurology_II	-0.74097	-2.10495	-2.84592	5.13303	3.72653e-06	55.892	0.451783	1.03016	Welch Two Sample t-test	two.sided	0.000182523	Significant
NPTN	OID21235	Q9Y639	Oncology	-0.98186	2.02836	1.0465	5.31739	3.72882e-06	42.2161	0.609276	1.35444	Welch Two Sample t-test	two.sided	0.000182523	Significant
GCG	OID21263	P01275	Oncology	2.24145	-10.6919	-8.45043	-5.01464	3.90835e-06	69.4099	-3.13306	-1.34984	Welch Two Sample t-test	two.sided	0.000188122	Significant
VSIG10	OID31400	Q8N0Z9	Oncology_II	-0.817359	-2.62036	-3.43771	5.25239	4.3912e-06	43.0829	0.503546	1.13117	Welch Two Sample t-test	two.sided	0.000207898	Significant
IGSF3	OID21312	O75054	Oncology	-0.6374	0.703689	0.0662893	4.96519	5.18217e-06	65.4793	0.381056	0.893744	Welch Two Sample t-test	two.sided	0.000241041	Significant
SYT1	OID31089	P21579	Neurology_II	-0.648483	6.25635	5.60787	5.18893	5.30199e-06	43.4717	0.396527	0.900438	Welch Two Sample t-test	two.sided	0.000241041	Significant
PIKFYVE	OID30465	Q9Y2I7	Inflammation_II	0.232683	1.82521	2.0579	-4.92594	5.34164e-06	70.5365	-0.326881	-0.138486	Welch Two Sample t-test	two.sided	0.000241041	Significant
PAM	OID20291	P19021	Cardiometabolic	-0.744235	3.92488	3.18065	5.14238	6.61727e-06	42.2178	0.452211	1.03626	Welch Two Sample t-test	two.sided	0.00029401	Significant
ING1	OID20853	Q9UK53	Neurology	0.493187	-1.42192	-0.928732	-4.90953	6.9212e-06	62.2418	-0.693978	-0.292395	Welch Two Sample t-test	two.sided	0.000302855	Significant
SEZ6L	OID21488	Q9BYH1	Oncology	-0.264875	5.65166	5.38679	5.23771	7.47866e-06	35.584	0.162271	0.367478	Welch Two Sample t-test	two.sided	0.000315945	Significant
CRH	OID21257	P06850	Oncology	-0.963265	0.540365	-0.4229	4.99948	7.497e-06	49.8291	0.576237	1.35029	Welch Two Sample t-test	two.sided	0.000315945	Significant
ROBO2	OID21007	Q9HCK4	Neurology	-0.649699	3.26735	2.61765	4.91779	7.57612e-06	57.9285	0.385241	0.914157	Welch Two Sample t-test	two.sided	0.000315945	Significant
SDCCAG8	OID31423	Q86SQ7	Oncology_II	1.34015	-5.87033	-4.53018	-5.14563	7.65795e-06	39.5113	-1.86673	-0.81357	Welch Two Sample t-test	two.sided	0.000315945	Significant
NCR3LG1	OID31490	Q68D85	Oncology_II	-0.887529	0.766904	-0.120625	4.96021	8.19913e-06	51.0374	0.528319	1.24674	Welch Two Sample t-test	two.sided	0.000333508	Significant
ROBO1	OID20734	Q9Y6N7	Inflammation	-0.789236	4.27634	3.4871	5.04456	8.40021e-06	43.8078	0.473887	1.10459	Welch Two Sample t-test	two.sided	0.000336942	Significant
SUSD5	OID30650	O60279	Inflammation_II	-0.360598	2.76617	2.40557	4.8997	1.09637e-05	48.8552	0.21269	0.508506	Welch Two Sample t-test	two.sided	0.000433742	Significant
CLSTN3	OID31092	Q9BQT9	Neurology_II	-0.499724	0.991017	0.491293	4.71542	1.13463e-05	72.699	0.288498	0.710949	Welch Two Sample t-test	two.sided	0.000438833	Significant
NTRK3	OID21057	Q16288	Neurology	-0.58821	2.72515	2.13694	4.85652	1.15414e-05	51.52	0.345116	0.831304	Welch Two Sample t-test	two.sided	0.000438833	Significant
IDO1	OID30230	P14902	Cardiometabolic_II	1.22951	-6.86377	-5.63426	-5.14709	1.15482e-05	33.4455	-1.71526	-0.743762	Welch Two Sample t-test	two.sided	0.000438833	Significant
DCC	OID30953	P43146	Neurology_II	-0.383957	2.07342	1.68946	4.76612	1.27488e-05	58.7711	0.222745	0.54517	Welch Two Sample t-test	two.sided	0.000478162	Significant
CNTN5	OID21006	O94779	Neurology	-0.6224	3.22086	2.59846	4.82665	1.29191e-05	51.2379	0.36355	0.88125	Welch Two Sample t-test	two.sided	0.00047834	Significant
BMPER	OID30615	Q8N8U9	Inflammation_II	-0.620306	0.692567	0.0722607	4.70497	1.49139e-05	61.2722	0.356698	0.883914	Welch Two Sample t-test	two.sided	0.000541433	Significant
NPTXR	OID20191	O95502	Cardiometabolic	0.174346	4.74643	4.92078	-4.67943	1.49982e-05	65.1742	-0.248751	-0.0999404	Welch Two Sample t-test	two.sided	0.000541433	Significant
S100P	OID20103	P25815	Cardiometabolic	0.311957	-2.36025	-2.0483	-4.63116	1.59572e-05	71.2061	-0.446263	-0.177651	Welch Two Sample t-test	two.sided	0.000568943	Significant
PRSS27	OID20212	Q9BQR3	Cardiometabolic	-0.746586	1.70375	0.957161	4.68412	1.61784e-05	60.9967	0.427872	1.0653	Welch Two Sample t-test	two.sided	0.000569795	Significant
LTA4H	OID21452	P09960	Oncology	-0.184679	0.131814	-0.0528643	4.60582	1.64948e-05	74.8932	0.1048	0.264557	Welch Two Sample t-test	two.sided	0.000573805	Significant
GOT1	OID30417	P17174	Cardiometabolic_II	-0.620483	7.61768	6.9972	5.02385	1.67431e-05	33.3641	0.36931	0.871657	Welch Two Sample t-test	two.sided	0.000573805	Significant
CRTAC1	OID20279	Q9NQ79	Cardiometabolic	-0.427507	0.878825	0.451318	4.86377	1.68883e-05	41.5735	0.250071	0.604943	Welch Two Sample t-test	two.sided	0.000573805	Significant
AGRN	OID20786	O00468	Inflammation	-0.426417	5.60599	5.17957	4.93363	1.80874e-05	36.2772	0.251174	0.601661	Welch Two Sample t-test	two.sided	0.0006074	Significant
CLC	OID20126	Q05315	Cardiometabolic	0.422557	-2.05743	-1.63487	-4.67284	1.85736e-05	57.0314	-0.603635	-0.24148	Welch Two Sample t-test	two.sided	0.000616557	Significant
IFNAR1	OID31491	P17181	Oncology_II	-0.736839	-0.237461	-0.9743	4.74005	2.02883e-05	46.8044	0.42408	1.0496	Welch Two Sample t-test	two.sided	0.000665827	Significant
CGREF1	OID20152	Q99674	Cardiometabolic	-0.390135	3.76452	3.37439	4.88714	2.12993e-05	35.9235	0.228223	0.552048	Welch Two Sample t-test	two.sided	0.000691151	Significant
MTIF3	OID31513	Q9H2K0	Oncology_II	0.545685	-1.53464	-0.988954	-4.58463	2.27025e-05	61.7533	-0.783631	-0.307739	Welch Two Sample t-test	two.sided	0.000728497	Significant
HLA-E	OID20532	P13747	Inflammation	0.266257	-0.383229	-0.116971	-4.51071	2.34667e-05	74.9995	-0.383847	-0.148668	Welch Two Sample t-test	two.sided	0.000735502	Significant
SLITRK2	OID21409	Q9H156	Oncology	-0.942636	0.876047	-0.0665893	4.54849	2.36049e-05	66.2909	0.528899	1.35637	Welch Two Sample t-test	two.sided	0.000735502	Significant
HEPH	OID30337	Q9BQS7	Cardiometabolic_II	-0.607716	0.562841	-0.044875	4.70845	2.36893e-05	45.4698	0.347831	0.8676	Welch Two Sample t-test	two.sided	0.000735502	Significant
PRRT3	OID30276	Q5FWE3	Cardiometabolic_II	-0.528981	4.68913	4.16015	4.74421	2.39414e-05	42.3567	0.30402	0.753942	Welch Two Sample t-test	two.sided	0.000735502	Significant
PLXDC1	OID21258	Q8IUK5	Oncology	-0.240476	2.46928	2.2288	4.74219	2.41942e-05	42.2647	0.138158	0.342793	Welch Two Sample t-test	two.sided	0.000735502	Significant
EPHB6	OID20982	O15197	Neurology	-1.01588	0.70161	-0.314268	4.65648	2.59245e-05	47.7374	0.577167	1.45459	Welch Two Sample t-test	two.sided	0.000779894	Significant
ICAM4	OID20578	Q14773	Inflammation	0.540286	-4.87174	-4.33146	-4.55325	2.62792e-05	60.148	-0.777628	-0.302944	Welch Two Sample t-test	two.sided	0.000782417	Significant
PI3	OID20326	P19957	Cardiometabolic	0.759159	-2.61975	-1.86059	-4.53101	2.85761e-05	59.9036	-1.09431	-0.424003	Welch Two Sample t-test	two.sided	0.000842119	Significant
EFNB2	OID30954	P52799	Neurology_II	-1.07591	2.54774	1.47182	4.64337	3.19244e-05	43.2539	0.608706	1.54312	Welch Two Sample t-test	two.sided	0.00093129	Significant
LRRC37A2	OID31440	A6NM11	Oncology_II	-0.517849	-4.03173	-4.54958	4.60793	3.27104e-05	45.6744	0.291592	0.744107	Welch Two Sample t-test	two.sided	0.000944675	Significant
JMJD1C	OID31172	Q15652	Oncology_II	1.67601	-3.00979	-1.33378	-5.38575	3.33013e-05	19.0904	-2.32714	-1.02488	Welch Two Sample t-test	two.sided	0.00095222	Significant
SNAP25	OID30811	P60880	Neurology_II	-0.905661	3.89963	2.99397	4.54993	3.61442e-05	48.4223	0.505535	1.30579	Welch Two Sample t-test	two.sided	0.00101468	Significant
ACE	OID30696	P12821	Inflammation_II	-0.489797	2.14502	1.65522	4.45746	3.61884e-05	60.9817	0.270072	0.709523	Welch Two Sample t-test	two.sided	0.00101468	Significant
IL6ST	OID20147	P40189	Cardiometabolic	-0.427478	1.86075	1.43327	4.54857	3.66587e-05	48.1157	0.238528	0.616427	Welch Two Sample t-test	two.sided	0.00101798	Significant
RNF149	OID30235	Q8NC42	Cardiometabolic_II	-0.539441	1.2229	0.683457	4.49624	3.74391e-05	53.5674	0.298859	0.780022	Welch Two Sample t-test	two.sided	0.00102975	Significant
PCDH17	OID20132	O14917	Cardiometabolic	-0.525642	5.61605	5.09041	4.50826	3.85215e-05	50.9811	0.291565	0.759719	Welch Two Sample t-test	two.sided	0.00104953	Significant
CANT1	OID20181	Q8WVQ1	Cardiometabolic	-0.386953	3.03461	2.64766	4.48098	4.03856e-05	52.6423	0.21372	0.560186	Welch Two Sample t-test	two.sided	0.00109003	Significant
THPO	OID20098	P40225	Cardiometabolic	0.399954	-3.58316	-3.18321	-4.34879	4.25956e-05	74.8706	-0.583171	-0.216737	Welch Two Sample t-test	two.sided	0.00113904	Significant
SOD1	OID20386	P00441	Cardiometabolic	-0.346236	4.70042	4.35418	4.58633	4.30503e-05	40.395	0.193706	0.498767	Welch Two Sample t-test	two.sided	0.00114064	Significant
SH2D1A	OID20514	O60880	Inflammation	0.374255	-2.11639	-1.74214	-4.49864	4.3857e-05	47.6625	-0.541556	-0.206954	Welch Two Sample t-test	two.sided	0.00115145	Significant
GPC1	OID21438	P35052	Oncology	-0.625139	-0.745743	-1.37088	4.32808	4.72162e-05	72.7679	0.33726	0.913019	Welch Two Sample t-test	two.sided	0.00122847	Significant
CXCL17	OID20622	Q6UXB2	Inflammation	0.557953	-4.92118	-4.36322	-4.43888	4.80349e-05	51.4377	-0.810247	-0.305658	Welch Two Sample t-test	two.sided	0.0012333	Significant
IGSF21	OID30210	Q96ID5	Cardiometabolic_II	-0.860753	4.56078	3.70003	4.5835	4.8256e-05	38.0265	0.480593	1.24091	Welch Two Sample t-test	two.sided	0.0012333	Significant
CHL1	OID20366	O00533	Cardiometabolic	-0.638715	2.83479	2.19608	4.39574	4.87658e-05	56.9518	0.347745	0.929686	Welch Two Sample t-test	two.sided	0.0012354	Significant
VWC2L	OID31002	B2RUY7	Neurology_II	-0.555922	5.40384	4.84791	4.38841	5.03474e-05	56.6373	0.302216	0.809629	Welch Two Sample t-test	two.sided	0.00126241	Significant
CTRL	OID31157	P40313	Neurology_II	-0.857899	-4.34663	-5.20453	4.37857	5.10553e-05	57.5672	0.465637	1.25016	Welch Two Sample t-test	two.sided	0.00126241	Significant
ENPP5	OID20736	Q9UJA9	Inflammation	-0.193375	3.10318	2.9098	4.56165	5.15341e-05	38.0584	0.107562	0.279187	Welch Two Sample t-test	two.sided	0.00126241	Significant
RIDA	OID30635	P52758	Inflammation_II	-0.682807	3.46346	2.78065	4.37915	5.15807e-05	56.9881	0.370577	0.995037	Welch Two Sample t-test	two.sided	0.00126241	Significant
SNX18	OID31476	Q96RF0	Oncology_II	0.128741	0.123198	0.251939	-4.29805	5.51381e-05	69.362	-0.188491	-0.0689915	Welch Two Sample t-test	two.sided	0.00133814	Significant
VSNL1	OID31105	P62760	Neurology_II	-0.828179	-0.22155	-1.04973	4.38231	5.89938e-05	50.8026	0.448745	1.20761	Welch Two Sample t-test	two.sided	0.00141978	Significant
RGMB	OID21045	Q6NW40	Neurology	-0.618345	5.18761	4.56926	4.43364	6.10569e-05	43.9583	0.337261	0.89943	Welch Two Sample t-test	two.sided	0.00145729	Significant
LSP1	OID20530	P33241	Inflammation	0.757649	-4.13695	-3.3793	-4.42362	6.59833e-05	42.6315	-1.10314	-0.412157	Welch Two Sample t-test	two.sided	0.00156196	Significant
IFNLR1	OID20506	Q8IU57	Inflammation	-0.440781	-1.67126	-2.11204	4.25688	6.8184e-05	64.8775	0.233979	0.647583	Welch Two Sample t-test	two.sided	0.00160094	Significant
ITGAM	OID21071	P11215	Neurology	0.403626	-1.66232	-1.2587	-4.23512	6.89414e-05	69.3386	-0.593737	-0.213516	Welch Two Sample t-test	two.sided	0.00160567	Significant
WFDC1	OID31366	Q9HC57	Oncology_II	-0.624441	1.09441	0.469971	4.37194	6.95274e-05	46.1166	0.33696	0.911922	Welch Two Sample t-test	two.sided	0.00160636	Significant
NTRK2	OID20136	Q16620	Cardiometabolic	-0.366979	3.99991	3.63294	4.30111	7.03946e-05	54.852	0.195979	0.537978	Welch Two Sample t-test	two.sided	0.00161349	Significant
C1QL2	OID30515	Q7Z5L3	Inflammation_II	-0.55564	-0.528846	-1.08449	4.30624	7.17431e-05	53.2083	0.29686	0.81442	Welch Two Sample t-test	two.sided	0.00163145	Significant
MSLNL	OID30939	Q96KJ4	Neurology_II	-2.50063	-2.17023	-4.67086	4.53473	7.33164e-05	32.7162	1.37835	3.62292	Welch Two Sample t-test	two.sided	0.0016542	Significant
UPB1	OID30352	Q9UBR1	Cardiometabolic_II	1.31447	-6.049	-4.73453	-4.25705	7.4184e-05	59.8101	-1.93215	-0.696786	Welch Two Sample t-test	two.sided	0.0016608	Significant
TEX101	OID30971	Q9BY14	Neurology_II	-1.00986	0.297346	-0.712518	4.46319	7.67252e-05	35.9255	0.550943	1.46878	Welch Two Sample t-test	two.sided	0.00170448	Significant
ROR1	OID20224	Q01973	Cardiometabolic	-0.610972	1.13755	0.526575	4.26981	8.10076e-05	53.2203	0.323995	0.897949	Welch Two Sample t-test	two.sided	0.00178588	Significant
TYRO3	OID20161	Q06418	Cardiometabolic	-0.403908	3.91472	3.51081	4.37508	8.18855e-05	40.86	0.217444	0.590371	Welch Two Sample t-test	two.sided	0.00179156	Significant
TGOLN2	OID30691	O43493	Inflammation_II	-0.358216	4.53896	4.18075	4.38362	8.31308e-05	39.7449	0.193027	0.523405	Welch Two Sample t-test	two.sided	0.00180513	Significant
PTPRN2	OID20912	Q92932	Neurology	-0.619899	5.91521	5.29531	4.2932	8.5968e-05	47.6226	0.329522	0.910277	Welch Two Sample t-test	two.sided	0.0018528	Significant
SSH3	OID31216	Q8TE77	Oncology_II	0.230433	0.524596	0.755029	-4.37642	8.67362e-05	39.2192	-0.336915	-0.123951	Welch Two Sample t-test	two.sided	0.00185551	Significant
ASRGL1	OID30283	Q7L266	Cardiometabolic_II	-0.69148	2.49022	1.79874	4.25724	8.98141e-05	50.5304	0.365326	1.01763	Welch Two Sample t-test	two.sided	0.00190723	Significant
OXCT1	OID30227	P55809	Cardiometabolic_II	-0.699096	-1.82636	-2.52545	4.42753	9.69961e-05	33.3041	0.377963	1.02023	Welch Two Sample t-test	two.sided	0.00204471	Significant
GPI	OID30680	P06744	Inflammation_II	-0.533386	3.8781	3.34471	4.21892	9.7943e-05	52.2663	0.279722	0.787049	Welch Two Sample t-test	two.sided	0.00204971	Significant
TNFRSF21	OID21052	O75509	Neurology	-0.151452	4.48917	4.33772	4.12003	0.000103454	69.1634	0.0781208	0.224782	Welch Two Sample t-test	two.sided	0.00213971	Significant
IL17RB	OID20585	Q9NRM6	Inflammation	-0.504261	-1.39015	-1.89441	4.12116	0.000103776	68.6092	0.260137	0.748386	Welch Two Sample t-test	two.sided	0.00213971	Significant
ADGRB3	OID20974	O60242	Neurology	-0.562439	3.01064	2.4482	4.21384	0.000104466	50.1529	0.294368	0.83051	Welch Two Sample t-test	two.sided	0.00213971	Significant
OSTN	OID30909	P61366	Neurology_II	-0.833189	-0.568143	-1.40133	4.35275	0.000108547	35.5455	0.444805	1.22157	Welch Two Sample t-test	two.sided	0.00220763	Significant
PVR	OID21011	P15151	Neurology	-0.586333	0.43089	-0.155443	4.13507	0.000109535	61.4098	0.302834	0.869831	Welch Two Sample t-test	two.sided	0.00221215	Significant
CD274	OID20966	Q9NZQ7	Neurology	-0.559201	-0.777692	-1.33689	4.18101	0.000112063	51.8143	0.290794	0.827608	Welch Two Sample t-test	two.sided	0.00223369	Significant
PSRC1	OID21169	Q6PGN9	Oncology	-0.342024	0.312692	-0.0293321	4.32117	0.000112149	36.9902	0.181648	0.5024	Welch Two Sample t-test	two.sided	0.00223369	Significant
ADAM23	OID20651	O75077	Inflammation	-0.349856	-0.459012	-0.808868	4.24769	0.000114875	42.6216	0.18371	0.516001	Welch Two Sample t-test	two.sided	0.00227232	Significant
NPY	OID21388	P01303	Oncology	-0.497005	1.95079	1.45379	4.23339	0.000119747	42.7247	0.260199	0.733811	Welch Two Sample t-test	two.sided	0.00234972	Significant
EVI5	OID30519	O60447	Inflammation_II	0.503543	-2.34746	-1.84392	-4.06929	0.000120415	71.2192	-0.750265	-0.256821	Welch Two Sample t-test	two.sided	0.00234972	Significant
SDHB	OID31436	P21912	Oncology_II	0.212921	-1.72546	-1.51254	-4.10489	0.000122402	60.8517	-0.316647	-0.109196	Welch Two Sample t-test	two.sided	0.00237246	Significant
QPCT	OID20320	Q16769	Cardiometabolic	-0.520297	2.30046	1.78017	4.0794	0.000135937	59.6402	0.265142	0.775451	Welch Two Sample t-test	two.sided	0.00261724	Significant
NRGN	OID30674	Q92686	Inflammation_II	-0.831368	5.67569	4.84432	4.13663	0.000138232	48.8751	0.427463	1.23527	Welch Two Sample t-test	two.sided	0.0026438	Significant
PMS1	OID30943	P54277	Neurology_II	2.7123	-6.61406	-3.90175	-4.26974	0.000139674	35.4009	-4.00138	-1.42322	Welch Two Sample t-test	two.sided	0.0026538	Significant
PITHD1	OID31215	Q9GZP4	Oncology_II	1.21813	-1.52948	-0.311343	-4.86737	0.000140607	17.181	-1.74573	-0.690544	Welch Two Sample t-test	two.sided	0.00265407	Significant
GLA	OID30594	P06280	Inflammation_II	-0.545868	-0.87796	-1.42383	4.02998	0.00014525	66.8705	0.275496	0.816241	Welch Two Sample t-test	two.sided	0.00271443	Significant
MAP1LC3B2	OID30074	A6NCE7	Cardiometabolic_II	0.327071	-0.377635	-0.0505643	-4.04646	0.000145684	62.4286	-0.488624	-0.165519	Welch Two Sample t-test	two.sided	0.00271443	Significant
SCGB2A2	OID30104	Q13296	Cardiometabolic_II	0.41653	-0.600808	-0.184279	-4.18696	0.000148621	40.4397	-0.617523	-0.215536	Welch Two Sample t-test	two.sided	0.0027514	Significant
ZPR1	OID30801	O75312	Neurology_II	-0.838814	-2.65889	-3.4977	4.25773	0.000149759	34.6009	0.438698	1.23893	Welch Two Sample t-test	two.sided	0.0027548	Significant
SUSD4	OID31398	Q5VX71	Oncology_II	-0.667897	4.32666	3.65876	4.04888	0.000152193	58.9556	0.337811	0.997984	Welch Two Sample t-test	two.sided	0.00278186	Significant
CXCL10	OID20697	P02778	Inflammation	1.22829	0.168285	1.39658	-4.10865	0.000156955	47.2771	-1.82962	-0.62697	Welch Two Sample t-test	two.sided	0.00285085	Significant
PALM	OID31515	O75781	Oncology_II	-0.882592	0.683006	-0.199586	4.1048	0.000158309	47.4324	0.450142	1.31504	Welch Two Sample t-test	two.sided	0.00285748	Significant
EPHA10	OID20840	Q5JZY3	Neurology	-0.819893	3.99346	3.17357	4.05296	0.000161211	54.7103	0.414437	1.22535	Welch Two Sample t-test	two.sided	0.00289178	Significant
MYOM2	OID30131	P54296	Cardiometabolic_II	-2.27556	-1.89832	-4.17388	4.33485	0.000164139	28.5881	1.20125	3.34987	Welch Two Sample t-test	two.sided	0.00292614	Significant
TFF2	OID20787	Q03403	Inflammation	0.777932	-4.00667	-3.22874	-4.12123	0.000166416	43.4482	-1.15849	-0.39737	Welch Two Sample t-test	two.sided	0.00293131	Significant
SCN2A	OID30833	Q99250	Neurology_II	-0.861911	1.75276	0.890854	4.19597	0.000167396	36.3206	0.44544	1.27838	Welch Two Sample t-test	two.sided	0.00293131	Significant
ADAM22	OID21001	Q9P0K1	Neurology	-0.323876	3.56478	3.2409	4.17627	0.000167475	37.8878	0.166866	0.480886	Welch Two Sample t-test	two.sided	0.00293131	Significant
CHAD	OID30660	O15335	Inflammation_II	-0.537923	0.980783	0.442861	4.00277	0.000170793	61.5779	0.269249	0.806596	Welch Two Sample t-test	two.sided	0.00297138	Significant
APP	OID21070	P05067	Neurology	-0.165798	6.43607	6.27027	4.22703	0.000173119	33.3447	0.0860289	0.245567	Welch Two Sample t-test	two.sided	0.00297877	Significant
FGFBP1	OID21507	Q14512	Oncology	0.335413	-5.67853	-5.34311	-3.96516	0.00017328	70.8159	-0.504089	-0.166738	Welch Two Sample t-test	two.sided	0.00297877	Significant
CA4	OID20241	P22748	Cardiometabolic	-0.598655	4.43931	3.84066	4.06643	0.000174795	48.4507	0.302723	0.894587	Welch Two Sample t-test	two.sided	0.00298703	Significant
CSPG5	OID30843	O95196	Neurology_II	-0.408309	5.36221	4.9539	4.03939	0.000176202	52.2947	0.2055	0.611117	Welch Two Sample t-test	two.sided	0.00299337	Significant
SOST	OID20204	Q9BQB4	Cardiometabolic	0.857723	-2.19346	-1.33574	-4.05134	0.000177344	50.0298	-1.28296	-0.432491	Welch Two Sample t-test	two.sided	0.00299515	Significant
BRSK2	OID31042	Q8IWQ3	Neurology_II	-0.631748	2.96956	2.33781	4.07003	0.000179042	46.8955	0.319468	0.944029	Welch Two Sample t-test	two.sided	0.00300624	Significant
GLB1	OID20949	P16278	Neurology	-0.310036	-1.22398	-1.53402	3.953	0.000180726	70.7743	0.153641	0.466431	Welch Two Sample t-test	two.sided	0.00301698	Significant
CELSR2	OID30593	Q9HCU4	Inflammation_II	-0.479571	4.60745	4.12788	4.0308	0.000193209	49.08	0.240488	0.718655	Welch Two Sample t-test	two.sided	0.00318734	Significant
SCG2	OID21400	P13521	Oncology	-0.446176	1.97372	1.52755	4.18812	0.000193505	33.3643	0.229521	0.662831	Welch Two Sample t-test	two.sided	0.00318734	Significant
PLCB1	OID30484	Q9NQ66	Inflammation_II	0.353746	-0.5043	-0.150554	-3.95491	0.000194243	63.9689	-0.532435	-0.175058	Welch Two Sample t-test	two.sided	0.00318734	Significant
CXCL9	OID20675	Q07325	Inflammation	1.01564	-0.402938	0.612704	-4.10178	0.000195724	39.9558	-1.5161	-0.515186	Welch Two Sample t-test	two.sided	0.00319036	Significant
CCL11	OID20668	P51671	Inflammation	0.592529	-6.59108	-5.99855	-3.9843	0.000196636	56.2824	-0.89041	-0.294648	Welch Two Sample t-test	two.sided	0.00319036	Significant
ERBB4	OID21510	Q15303	Oncology	-0.412308	3.649	3.2367	3.93699	0.000203742	64.9758	0.203153	0.621463	Welch Two Sample t-test	two.sided	0.00328718	Significant
FAM171B	OID31338	Q6P995	Oncology_II	-0.63518	4.11673	3.48155	3.99248	0.000210191	50.9857	0.315783	0.954576	Welch Two Sample t-test	two.sided	0.00337239	Significant
MELTF	OID30347	P08582	Cardiometabolic_II	-0.379739	3.03721	2.65747	3.9072	0.000211761	70.5465	0.185927	0.573551	Welch Two Sample t-test	two.sided	0.00337881	Significant
SDK2	OID30662	Q58EX2	Inflammation_II	-0.491873	-0.331177	-0.82305	3.94925	0.000234866	52.4992	0.242005	0.741741	Welch Two Sample t-test	two.sided	0.00371044	Significant
PPM1B	OID30548	O75688	Inflammation_II	-1.81141	-2.24664	-4.05805	4.195	0.000235114	28.9943	0.928268	2.69455	Welch Two Sample t-test	two.sided	0.00371044	Significant
TPSG1	OID30424	Q9NRR2	Inflammation_II	0.684643	-1.07267	-0.388029	-3.93344	0.0002368	55.0407	-1.03346	-0.335831	Welch Two Sample t-test	two.sided	0.00371673	Significant
JAM2	OID21064	P57087	Neurology	-0.424025	5.96919	5.54516	3.99241	0.00024578	43.8158	0.209952	0.638098	Welch Two Sample t-test	two.sided	0.00383682	Significant
IL1RL2	OID20487	Q9HB29	Inflammation	-0.596297	-2.80642	-3.40272	3.89443	0.000248439	60.49	0.290072	0.902523	Welch Two Sample t-test	two.sided	0.00385748	Significant
GP2	OID20090	P55259	Cardiometabolic	0.560357	-5.5977	-5.03734	-3.99263	0.000259564	41.6705	-0.843657	-0.277057	Welch Two Sample t-test	two.sided	0.00400867	Significant
EPHA4	OID30622	P54764	Inflammation_II	-0.210952	3.98197	3.77101	3.95953	0.000263616	45.1464	0.103656	0.318248	Welch Two Sample t-test	two.sided	0.00403582	Significant
KIAA0319	OID31094	Q5VV43	Neurology_II	-0.620981	5.15852	4.53754	3.94399	0.000264117	47.2688	0.30428	0.937682	Welch Two Sample t-test	two.sided	0.00403582	Significant
CLEC2L	OID30884	P0C7M8	Neurology_II	-0.403637	0.362376	-0.0412607	3.99045	0.000276503	39.6428	0.199146	0.608127	Welch Two Sample t-test	two.sided	0.00420285	Significant
DPP7	OID20142	Q9UHL4	Cardiometabolic	-0.427926	5.00433	4.57641	3.82244	0.000280702	71.012	0.204702	0.651149	Welch Two Sample t-test	two.sided	0.00424433	Significant
NFASC	OID20634	O94856	Inflammation	-0.123287	2.01271	1.88942	3.9917	0.000285431	38.4507	0.0607859	0.185788	Welch Two Sample t-test	two.sided	0.00429336	Significant
NPPC	OID20568	P23582	Inflammation	-0.181786	6.56456	6.38277	4.02104	0.000295791	34.8098	0.0899895	0.273582	Welch Two Sample t-test	two.sided	0.00442613	Significant
CDH2	OID20170	P19022	Cardiometabolic	-0.465223	1.28437	0.81915	3.80459	0.000298491	70.8436	0.221396	0.709051	Welch Two Sample t-test	two.sided	0.00444352	Significant
CCL23	OID20693	P55773	Inflammation	0.729362	-5.36376	-4.6344	-3.91042	0.00030551	45.3512	-1.10495	-0.353776	Welch Two Sample t-test	two.sided	0.00452468	Significant
RET	OID21346	P07949	Oncology	-0.465688	-1.85106	-2.31675	3.81593	0.000323814	59.8697	0.221565	0.709811	Welch Two Sample t-test	two.sided	0.0047713	Significant
CCL18	OID20395	P55774	Cardiometabolic	0.714552	-6.16567	-5.45112	-3.79735	0.000326367	64.3745	-1.09043	-0.338679	Welch Two Sample t-test	two.sided	0.0047845	Significant
BLOC1S3	OID31106	Q6QNY0	Neurology_II	0.136647	-0.351851	-0.215204	-3.7718	0.000332475	71.0393	-0.208885	-0.0644102	Welch Two Sample t-test	two.sided	0.00483277	Significant
PPL	OID30564	O60437	Inflammation_II	0.569611	-3.30336	-2.73375	-3.93747	0.000333006	38.6862	-0.862298	-0.276924	Welch Two Sample t-test	two.sided	0.00483277	Significant
BTN2A1	OID20713	Q7KYR7	Inflammation	-0.344474	3.47766	3.13319	3.8773	0.000343115	44.7066	0.165501	0.523447	Welch Two Sample t-test	two.sided	0.00495458	Significant
CXCL14	OID20458	O95715	Inflammation	0.177036	0.412282	0.589318	-3.77859	0.000350332	63.5293	-0.270648	-0.0834242	Welch Two Sample t-test	two.sided	0.00503363	Significant
IGFBPL1	OID20155	Q8WX77	Cardiometabolic	-0.41869	5.49704	5.07835	3.86472	0.000355579	44.8415	0.200468	0.636913	Welch Two Sample t-test	two.sided	0.00508372	Significant
WFDC2	OID21505	Q14508	Oncology	-0.260128	3.75105	3.49092	3.85463	0.000363867	45.2139	0.124225	0.396032	Welch Two Sample t-test	two.sided	0.00517659	Significant
TOMM20	OID30353	Q15388	Cardiometabolic_II	-0.603973	2.3062	1.70223	3.80043	0.000369477	53.8934	0.285339	0.922607	Welch Two Sample t-test	two.sided	0.00522289	Significant
GAD1	OID31166	Q99259	Oncology_II	-0.814336	4.75646	3.94212	4.38379	0.000370738	17.7105	0.42361	1.20506	Welch Two Sample t-test	two.sided	0.00522289	Significant
ARSB	OID21331	P15848	Oncology	-0.487761	1.6541	1.16634	3.74751	0.000375772	66.5817	0.227939	0.747584	Welch Two Sample t-test	two.sided	0.00526811	Significant
KCNC4	OID30813	Q03721	Neurology_II	-0.471324	0.772527	0.301204	3.8305	0.000386657	45.8629	0.223627	0.71902	Welch Two Sample t-test	two.sided	0.00539228	Significant
GNPDA2	OID30597	Q8TDQ7	Inflammation_II	-0.532791	0.572027	0.0392357	3.83735	0.000388363	44.6352	0.253083	0.8125	Welch Two Sample t-test	two.sided	0.00539228	Significant
TTN	OID30108	Q8WZ42	Cardiometabolic_II	0.506678	-2.39498	-1.8883	-3.808	0.000391903	48.823	-0.774088	-0.239267	Welch Two Sample t-test	two.sided	0.00541539	Significant
DIPK1C	OID30932	Q0P6D2	Neurology_II	-0.596938	1.64071	1.04377	3.78646	0.000402251	51.2589	0.28048	0.913396	Welch Two Sample t-test	two.sided	0.00553191	Significant
UBE2Z	OID30427	Q9H832	Inflammation_II	0.490172	-2.14967	-1.65949	-3.7598	0.000406554	56.2754	-0.75131	-0.229034	Welch Two Sample t-test	two.sided	0.00556459	Significant
DTD1	OID30580	Q8TEA8	Inflammation_II	-0.607076	5.85358	5.24651	3.80664	0.000413561	46.1664	0.286094	0.928058	Welch Two Sample t-test	two.sided	0.0056338	Significant
SIAE	OID21503	Q9HAT2	Oncology	-0.153877	4.70577	4.55189	3.79793	0.000416889	47.1464	0.0723759	0.235377	Welch Two Sample t-test	two.sided	0.00565247	Significant
CA9	OID21417	Q16790	Oncology	-0.746189	0.722314	-0.023875	3.77105	0.000422287	51.2389	0.348988	1.14339	Welch Two Sample t-test	two.sided	0.0056989	Significant
CNP	OID30285	P09543	Cardiometabolic_II	0.554568	-0.840761	-0.286193	-3.76861	0.000438688	49.3805	-0.850229	-0.258907	Welch Two Sample t-test	two.sided	0.0058927	Significant
CPQ	OID30406	Q9Y646	Cardiometabolic_II	-0.185171	4.66364	4.47847	3.76716	0.000446561	48.6036	0.0863722	0.283971	Welch Two Sample t-test	two.sided	0.00597069	Significant
DDAH1	OID21299	O94760	Oncology	-0.519736	3.36159	2.84185	3.81422	0.000456646	40.5802	0.244461	0.79501	Welch Two Sample t-test	two.sided	0.00605343	Significant
SNED1	OID30205	Q8TER0	Cardiometabolic_II	-0.561838	-2.00205	-2.56389	3.84011	0.000459349	37.4583	0.265513	0.858163	Welch Two Sample t-test	two.sided	0.00605343	Significant
ATRAID	OID31451	Q6UW56	Oncology_II	-0.536718	2.21004	1.67332	3.73951	0.000463785	51.5549	0.248652	0.824784	Welch Two Sample t-test	two.sided	0.00605343	Significant
GAD2	OID30449	Q05329	Inflammation_II	-0.473913	0.471691	-0.00222143	3.73338	0.000466162	52.4894	0.219247	0.728579	Welch Two Sample t-test	two.sided	0.00605343	Significant
RABGAP1L	OID20447	Q5R372	Inflammation	0.334281	-1.72763	-1.39335	-3.73302	0.000467495	52.3712	-0.51394	-0.154622	Welch Two Sample t-test	two.sided	0.00605343	Significant
LRIG3	OID30450	Q6UXM1	Inflammation_II	0.23987	0.321615	0.561486	-3.68776	0.000467538	64.2053	-0.369805	-0.109936	Welch Two Sample t-test	two.sided	0.00605343	Significant
SLC1A4	OID30926	P43007	Neurology_II	-2.31903	-0.219985	-2.53901	3.9593	0.000467678	28.0408	1.11932	3.51874	Welch Two Sample t-test	two.sided	0.00605343	Significant
CADPS	OID30915	Q9ULU8	Neurology_II	-0.798054	-0.05715	-0.855204	3.88279	0.000469518	32.9507	0.379863	1.21624	Welch Two Sample t-test	two.sided	0.00605343	Significant
CCL2	OID21004	P13500	Neurology	0.606528	0.931551	1.53808	-3.75505	0.000475297	47.1877	-0.931436	-0.281619	Welch Two Sample t-test	two.sided	0.0061007	Significant
NHLRC3	OID30614	Q5JS37	Inflammation_II	-0.37443	2.93743	2.563	3.68389	0.000477479	63.3602	0.171341	0.577518	Welch Two Sample t-test	two.sided	0.00610159	Significant
CXCL11	OID21042	O14625	Neurology	0.904184	-2.90997	-2.00579	-3.71375	0.000491293	53.1083	-1.3925	-0.41587	Welch Two Sample t-test	two.sided	0.00625046	Significant
RANBP2	OID30812	P49792	Neurology_II	0.282861	0.41091	0.693771	-3.66055	0.000495802	67.3343	-0.437084	-0.128638	Welch Two Sample t-test	two.sided	0.00627012	Significant
CBLN1	OID30851	P23435	Neurology_II	-2.25072	-1.73019	-3.98091	3.88129	0.00049718	31.5272	1.06883	3.43261	Welch Two Sample t-test	two.sided	0.00627012	Significant
CNTN2	OID21426	Q02246	Oncology	-0.102089	4.58364	4.48155	3.65344	0.000500978	68.7887	0.0463408	0.157838	Welch Two Sample t-test	two.sided	0.00629054	Significant
SV2A	OID30965	Q7L0J3	Neurology_II	-0.691068	4.70338	4.01231	3.7126	0.000520901	49.4774	0.317094	1.06504	Welch Two Sample t-test	two.sided	0.00651239	Significant
DENND2B	OID30050	P78524	Cardiometabolic_II	0.418212	-1.69707	-1.27886	-3.73981	0.000523606	44.5144	-0.643511	-0.192913	Welch Two Sample t-test	two.sided	0.00651799	Significant
UNG	OID31419	P13051	Oncology_II	0.404612	1.04092	1.44554	-3.63548	0.000528516	69.3801	-0.626619	-0.182606	Welch Two Sample t-test	two.sided	0.00655088	Significant
LRP11	OID20185	Q86VZ4	Cardiometabolic	-0.663447	2.2944	1.63096	3.72068	0.000531214	46.8489	0.304696	1.0222	Welch Two Sample t-test	two.sided	0.00655618	Significant
ARHGAP45	OID30653	Q92619	Inflammation_II	0.262844	-1.0653	-0.802456	-3.65537	0.000559212	57.2696	-0.40682	-0.118869	Welch Two Sample t-test	two.sided	0.00687235	Significant
CD83	OID20565	Q01151	Inflammation	-0.545714	2.33884	1.79313	3.67544	0.000570086	51.0729	0.247646	0.843781	Welch Two Sample t-test	two.sided	0.00695442	Significant
UFD1	OID31486	Q92890	Oncology_II	-0.481362	-1.64283	-2.1242	3.65622	0.000573858	54.9515	0.217513	0.745211	Welch Two Sample t-test	two.sided	0.00695442	Significant
STX6	OID21219	O43752	Oncology	-0.604813	0.135573	-0.469239	3.77069	0.000575421	36.601	0.279695	0.92993	Welch Two Sample t-test	two.sided	0.00695442	Significant
ACHE	OID30585	P22303	Inflammation_II	-0.411935	5.20914	4.7972	3.69998	0.000575521	45.8903	0.187816	0.636055	Welch Two Sample t-test	two.sided	0.00695442	Significant
CDH15	OID21005	P55291	Neurology	-0.799362	4.75458	3.95522	3.70719	0.000584305	43.9291	0.364779	1.23394	Welch Two Sample t-test	two.sided	0.00703114	Significant
MDH1	OID30669	P40925	Inflammation_II	-0.446462	2.31231	1.86585	3.63679	0.000586907	58.1547	0.20074	0.692185	Welch Two Sample t-test	two.sided	0.00703163	Significant
PVALB	OID21420	P20472	Oncology	-0.314025	5.48484	5.17082	3.85198	0.000589483	29.2997	0.147366	0.480684	Welch Two Sample t-test	two.sided	0.00703163	Significant
RAB6A	OID20608	P20340	Inflammation	0.353995	-4.09865	-3.74465	-3.59184	0.000591651	73.152	-0.550409	-0.157582	Welch Two Sample t-test	two.sided	0.00703163	Significant
LCAT	OID30677	P04180	Inflammation_II	-0.637608	0.994519	0.356911	3.66074	0.000601288	50.5361	0.28786	0.987356	Welch Two Sample t-test	two.sided	0.00711689	Significant
MAP4K5	OID20899	Q9Y4K4	Neurology	-0.273011	-0.662667	-0.935679	3.63615	0.000606095	55.6038	0.122579	0.423443	Welch Two Sample t-test	two.sided	0.0071445	Significant
VIPR1	OID30193	P32241	Cardiometabolic_II	0.204008	0.495678	0.699686	-3.64081	0.000614276	53.4117	-0.316377	-0.091639	Welch Two Sample t-test	two.sided	0.00721151	Significant
WFIKKN2	OID20785	Q8TEU8	Inflammation	-0.152771	4.07265	3.91988	3.70403	0.000636063	40.3346	0.0694343	0.236108	Welch Two Sample t-test	two.sided	0.00743704	Significant
MAP1LC3A	OID30868	Q9H492	Neurology_II	-0.430128	2.65606	2.22593	3.62701	0.00066132	51.1322	0.192063	0.668194	Welch Two Sample t-test	two.sided	0.00770118	Significant
PRKAR2A	OID31119	P13861	Neurology_II	-0.540047	-3.19749	-3.73753	3.65668	0.000688498	43.2465	0.242255	0.837838	Welch Two Sample t-test	two.sided	0.00798547	Significant
TNFRSF13B	OID20702	O14836	Inflammation	0.797084	-3.14136	-2.34428	-3.72298	0.000698532	34.5822	-1.23191	-0.362253	Welch Two Sample t-test	two.sided	0.00806945	Significant
PPP1R14A	OID31011	Q96A00	Neurology_II	-1.26352	-0.141288	-1.40481	3.75592	0.000707418	31.3507	0.577725	1.94932	Welch Two Sample t-test	two.sided	0.00813954	Significant
DLG4	OID31071	P78352	Neurology_II	-0.597391	1.82776	1.23037	3.63613	0.000712475	44.7013	0.266427	0.928355	Welch Two Sample t-test	two.sided	0.00816519	Significant
COPB2	OID30173	P35606	Cardiometabolic_II	0.733359	0.354855	1.08821	-3.5651	0.000720622	60.0766	-1.14482	-0.321898	Welch Two Sample t-test	two.sided	0.00820442	Significant
ATG16L1	OID31466	Q676U5	Oncology_II	0.322874	-3.06162	-2.73875	-3.58092	0.000724367	55.0851	-0.503562	-0.142185	Welch Two Sample t-test	two.sided	0.00820442	Significant
SEL1L	OID30196	Q9UBV2	Cardiometabolic_II	-0.50884	2.09775	1.58891	3.61619	0.000724421	47.2576	0.225806	0.791875	Welch Two Sample t-test	two.sided	0.00820442	Significant
CXCL1	OID20762	P09341	Inflammation	0.877465	-0.112772	0.764693	-3.64464	0.000740345	41.3852	-1.36354	-0.391388	Welch Two Sample t-test	two.sided	0.0083272	Significant
SNAPIN	OID31019	O95295	Neurology_II	-0.416329	-2.20809	-2.62441	3.56397	0.000741028	57.7339	0.182473	0.650184	Welch Two Sample t-test	two.sided	0.0083272	Significant
CLSTN2	OID20664	Q9H4D0	Inflammation	-0.324174	3.73539	3.41122	3.54836	0.000744241	62.186	0.141561	0.506787	Welch Two Sample t-test	two.sided	0.00833089	Significant
RPGR	OID30959	Q92834	Neurology_II	-0.782345	0.46722	-0.315126	3.67315	0.000748815	37.2377	0.350879	1.21381	Welch Two Sample t-test	two.sided	0.00834972	Significant
ECSCR	OID30831	Q19T08	Neurology_II	0.338457	-0.596321	-0.257864	-3.58594	0.000760292	50.1495	-0.528019	-0.148894	Welch Two Sample t-test	two.sided	0.00844509	Significant
PRTN3	OID20329	P24158	Cardiometabolic	0.559613	-5.05915	-4.49954	-3.63235	0.000768788	41.3042	-0.870681	-0.248545	Welch Two Sample t-test	two.sided	0.00850674	Significant
SAFB2	OID31012	Q14151	Neurology_II	0.269467	-1.48385	-1.21439	-3.61903	0.000780384	42.5279	-0.419676	-0.119259	Welch Two Sample t-test	two.sided	0.0086021	Significant
MAN2B2	OID30306	Q9Y2E5	Cardiometabolic_II	-0.42614	1.79403	1.36789	3.60433	0.000808205	42.9673	0.187701	0.664579	Welch Two Sample t-test	two.sided	0.00887489	Significant
LYN	OID21350	P07948	Oncology	-0.404809	-1.5538	-1.95861	3.51518	0.000867742	57.135	0.174216	0.635402	Welch Two Sample t-test	two.sided	0.00949257	Significant
CFHR2	OID30720	P36980	Inflammation_II	0.69719	1.25043	1.94762	-3.49034	0.000878091	64.1354	-1.09622	-0.298162	Welch Two Sample t-test	two.sided	0.00956953	Significant
PTP4A3	OID30469	O75365	Inflammation_II	-0.484806	-0.209565	-0.694371	3.5145	0.000906791	53.3712	0.208169	0.761443	Welch Two Sample t-test	two.sided	0.00984516	Significant
CMC1	OID30360	Q7Z7K0	Cardiometabolic_II	0.149191	-0.607127	-0.457936	-3.49896	0.000916395	56.7032	-0.234583	-0.0637988	Welch Two Sample t-test	two.sided	0.00989503	Significant
SIL1	OID30207	Q9H173	Cardiometabolic_II	-0.248654	-0.990357	-1.23901	3.5822	0.000918237	39.7643	0.108338	0.38897	Welch Two Sample t-test	two.sided	0.00989503	Significant
PTPRR	OID31099	Q15256	Neurology_II	-0.828993	5.98596	5.15696	4.08898	0.000926535	15.3451	0.397711	1.26027	Welch Two Sample t-test	two.sided	0.00994733	Significant
DEFB104A_DEFB104B	OID30849	Q8WTQ1	Neurology_II	0.589075	-2.87384	-2.28476	-3.61359	0.000940093	34.9605	-0.92003	-0.25812	Welch Two Sample t-test	two.sided	0.0100479	Significant
SEZ6L2	OID21289	Q6UXD5	Oncology	-0.336488	1.2796	0.943114	3.60048	0.000942863	36.29	0.147002	0.525974	Welch Two Sample t-test	two.sided	0.0100479	Significant
CNTNAP4	OID30911	Q9C0A0	Neurology_II	-0.233489	3.02083	2.78734	3.52509	0.000952705	47.2185	0.100255	0.366723	Welch Two Sample t-test	two.sided	0.0101125	Significant
RGMA	OID21065	Q96B86	Neurology	-0.260626	2.87022	2.6096	3.48698	0.000955929	56.1891	0.11091	0.410342	Welch Two Sample t-test	two.sided	0.0101125	Significant
PLA2G10	OID21002	O15496	Neurology	0.807455	-7.38729	-6.57984	-3.43276	0.000987136	73.0923	-1.27624	-0.338671	Welch Two Sample t-test	two.sided	0.0104046	Significant
CD59	OID20339	P13987	Cardiometabolic	-0.0820277	3.36926	3.28723	3.47662	0.000995791	55.3295	0.0347504	0.129305	Welch Two Sample t-test	two.sided	0.0104576	Significant
AIDA	OID30956	Q96BJ3	Neurology_II	-2.01547	6.03835	4.02288	3.62633	0.00100103	31.5708	0.882763	3.14818	Welch Two Sample t-test	two.sided	0.0104745	Significant
FLT3	OID21272	P36888	Oncology	-0.545043	1.52144	0.9764	3.5179	0.00101045	44.7836	0.232948	0.857138	Welch Two Sample t-test	two.sided	0.010535	Significant
KYAT1	OID20232	Q16773	Cardiometabolic	-0.427658	4.08095	3.65329	3.47376	0.00102184	53.7686	0.180811	0.674505	Welch Two Sample t-test	two.sided	0.0106154	Significant
C1QBP	OID31007	Q07021	Neurology_II	-0.299344	0.383984	0.0846393	3.42212	0.0010338	71.1178	0.124933	0.473756	Welch Two Sample t-test	two.sided	0.0106796	Significant
STX1B	OID30934	P61266	Neurology_II	-0.751152	1.29252	0.541371	3.50594	0.00103541	45.4708	0.319752	1.18255	Welch Two Sample t-test	two.sided	0.0106796	Significant
SPON2	OID20221	Q9BUD6	Cardiometabolic	-0.294258	1.76697	1.47271	3.54005	0.00104131	39.5492	0.126202	0.462315	Welch Two Sample t-test	two.sided	0.0107022	Significant
FOXJ3	OID30445	Q9UPW0	Inflammation_II	0.327101	-0.417087	-0.0899857	-3.46652	0.00105158	53.176	-0.516349	-0.137853	Welch Two Sample t-test	two.sided	0.0107694	Significant
AMIGO2	OID21370	Q86SJ2	Oncology	-0.46208	-2.97154	-3.43362	3.45386	0.00107105	55.0031	0.193966	0.730193	Welch Two Sample t-test	two.sided	0.0109099	Significant
MFAP3L	OID30933	O75121	Neurology_II	-0.561349	-1.24555	-1.8069	3.51812	0.00107286	41.2711	0.239177	0.883521	Welch Two Sample t-test	two.sided	0.0109099	Significant
ITM2A	OID20504	O43736	Inflammation	-0.526436	0.0907143	-0.435721	3.42494	0.0011081	60.6911	0.219048	0.833823	Welch Two Sample t-test	two.sided	0.0112287	Significant
CCL22	OID20765	O00626	Inflammation	0.64108	-7.11973	-6.47865	-3.39951	0.0011121	70.8305	-1.01711	-0.265046	Welch Two Sample t-test	two.sided	0.0112299	Significant
ELAVL4	OID30854	P26378	Neurology_II	-0.555111	0.467265	-0.0878464	3.46322	0.00113542	47.8197	0.2328	0.877422	Welch Two Sample t-test	two.sided	0.0114254	Significant
DOC2B	OID30927	Q14184	Neurology_II	-0.533839	0.9749	0.441061	3.54489	0.00114408	34.7788	0.228048	0.839631	Welch Two Sample t-test	two.sided	0.0114726	Significant
IGFBP7	OID20236	Q16270	Cardiometabolic	0.150565	3.96441	4.11498	-3.40164	0.00116286	63.5665	-0.239	-0.0621288	Welch Two Sample t-test	two.sided	0.0116111	Significant
GAMT	OID30133	Q14353	Cardiometabolic_II	0.268489	0.388725	0.657214	-3.39074	0.00116622	67.7952	-0.426505	-0.110473	Welch Two Sample t-test	two.sided	0.0116111	Significant
PDGFRA	OID20133	P16234	Cardiometabolic	-0.453055	2.49537	2.04231	3.42731	0.00116996	54.263	0.18806	0.718049	Welch Two Sample t-test	two.sided	0.0116111	Significant
SEMA4D	OID21020	Q92854	Neurology	-0.443065	1.38269	0.939625	3.42848	0.00117546	53.4959	0.183917	0.702212	Welch Two Sample t-test	two.sided	0.0116157	Significant
SCRIB	OID31455	Q14160	Oncology_II	-0.298201	-3.53207	-3.83027	3.38984	0.00117846	66.6982	0.122599	0.473802	Welch Two Sample t-test	two.sided	0.0116157	Significant
QDPR	OID20174	P09417	Cardiometabolic	-0.304659	4.22573	3.92107	3.45512	0.00118902	46.235	0.127194	0.482124	Welch Two Sample t-test	two.sided	0.0116799	Significant
RBM19	OID30090	Q9Y4C8	Cardiometabolic_II	0.568972	-3.03161	-2.46264	-3.43756	0.0011948	49.756	-0.901461	-0.236483	Welch Two Sample t-test	two.sided	0.0116968	Significant
CLGN	OID30957	O14967	Neurology_II	-0.576875	0.581689	0.00481429	3.43938	0.00120879	48.4213	0.239714	0.914036	Welch Two Sample t-test	two.sided	0.0117757	Significant
HEG1	OID30579	Q9ULI3	Inflammation_II	-0.395359	-1.83035	-2.22571	3.40782	0.001211	56.6964	0.163015	0.627702	Welch Two Sample t-test	two.sided	0.0117757	Significant
TSPAN1	OID20078	O60635	Cardiometabolic	0.160212	-0.482527	-0.322314	-3.40418	0.0012153	57.4879	-0.254438	-0.0659867	Welch Two Sample t-test	two.sided	0.0117778	Significant
ANP32C	OID30203	O43423	Cardiometabolic_II	0.225182	-0.506386	-0.281204	-3.35655	0.0012776	70.1189	-0.35898	-0.0913847	Welch Two Sample t-test	two.sided	0.0123402	Significant
CRELD1	OID30619	Q96HD1	Inflammation_II	-0.659968	-0.36255	-1.02252	3.40505	0.00129953	50.8156	0.270823	1.04911	Welch Two Sample t-test	two.sided	0.0125101	Significant
HGS	OID21175	O14964	Oncology	-0.325263	-0.772251	-1.09751	3.39383	0.00131683	52.6171	0.133001	0.517526	Welch Two Sample t-test	two.sided	0.0126346	Significant
DAND5	OID30420	Q8N907	Inflammation_II	1.93909	-4.03124	-2.09215	-3.39032	0.00132187	53.2401	-3.08615	-0.792028	Welch Two Sample t-test	two.sided	0.0126409	Significant
FGFR2	OID21478	P21802	Oncology	-0.19274	5.80014	5.6074	3.4551	0.00133467	39.2542	0.0799292	0.30555	Welch Two Sample t-test	two.sided	0.0127212	Significant
PKD1	OID30328	P98161	Cardiometabolic_II	-0.430471	0.153243	-0.277229	3.40034	0.00134284	49.2392	0.176097	0.684846	Welch Two Sample t-test	two.sided	0.0127521	Significant
ASAH1	OID30415	Q13510	Cardiometabolic_II	-0.291577	7.28897	6.9974	3.39787	0.0013479	49.5302	0.119179	0.463976	Welch Two Sample t-test	two.sided	0.0127521	Significant
BPIFB2	OID30311	Q8N4F0	Cardiometabolic_II	-0.33968	-2.68263	-3.02231	3.3866	0.00135116	52.2361	0.138433	0.540928	Welch Two Sample t-test	two.sided	0.0127521	Significant
EIF5	OID30156	P55010	Cardiometabolic_II	-0.454502	-0.131823	-0.586325	3.36415	0.00135618	58.8112	0.184147	0.724858	Welch Two Sample t-test	two.sided	0.0127578	Significant
SEZ6	OID30968	Q53EL9	Neurology_II	-0.326348	4.97833	4.65198	3.42797	0.0013678	42.2538	0.134258	0.518439	Welch Two Sample t-test	two.sided	0.0127869	Significant
CNTN4	OID21117	Q8IWV2	Neurology	-0.478456	1.4139	0.935446	3.34449	0.00136813	65.4059	0.192783	0.764129	Welch Two Sample t-test	two.sided	0.0127869	Significant
PXDNL	OID31405	A1KZ92	Oncology_II	0.93333	-3.34483	-2.4115	-3.49026	0.00138089	33.3055	-1.47719	-0.389471	Welch Two Sample t-test	two.sided	0.0128645	Significant
HDAC8	OID30436	Q9BY41	Inflammation_II	-0.72808	0.00966222	-0.718418	3.46337	0.00138924	36.1627	0.301794	1.15437	Welch Two Sample t-test	two.sided	0.0129007	Significant
SLAMF6	OID21254	Q96DU3	Oncology	-1.63127	-2.30884	-3.94011	3.53304	0.00143111	28.3042	0.685941	2.5766	Welch Two Sample t-test	two.sided	0.0132469	Significant
ACE2	OID20105	Q9BYF1	Cardiometabolic	0.242935	-2.45297	-2.21003	-3.35194	0.00143971	56.2501	-0.388108	-0.0977624	Welch Two Sample t-test	two.sided	0.013284	Significant
IL1RN	OID20700	P18510	Inflammation	0.521262	-0.769609	-0.248346	-3.40914	0.00144438	42.2293	-0.82978	-0.212744	Welch Two Sample t-test	two.sided	0.0132846	Significant
MANSC1	OID21492	Q9H8J5	Oncology	-0.487682	2.30687	1.81919	3.38585	0.00149981	44.1405	0.197424	0.77794	Welch Two Sample t-test	two.sided	0.0137345	Significant
CLMP	OID21419	Q9H6B4	Oncology	-0.485757	0.316353	-0.169404	3.39907	0.00150281	41.5613	0.197265	0.774248	Welch Two Sample t-test	two.sided	0.0137345	Significant
COL4A1	OID20208	P02462	Cardiometabolic	-0.403905	3.96931	3.5654	3.32319	0.0015619	56.7785	0.160502	0.647307	Welch Two Sample t-test	two.sided	0.0142295	Significant
VWC2	OID20936	Q2TAL6	Neurology	-0.606886	0.531171	-0.0757143	3.37721	0.00156994	42.7464	0.244423	0.969348	Welch Two Sample t-test	two.sided	0.0142578	Significant
CR2	OID20393	P20023	Cardiometabolic	0.478078	-6.11391	-5.63583	-3.29186	0.00157633	68.443	-0.767846	-0.188309	Welch Two Sample t-test	two.sided	0.0142709	Significant
GPR158	OID31013	Q5T848	Neurology_II	-0.164204	8.363	8.1988	3.42941	0.00158674	34.4287	0.0669425	0.261466	Welch Two Sample t-test	two.sided	0.0143204	Significant
SUGP1	OID31524	Q8IWZ8	Oncology_II	0.275215	-4.42033	-4.14512	-3.305	0.00161666	59.1646	-0.441832	-0.108597	Welch Two Sample t-test	two.sided	0.0145449	Significant
SPINT2	OID20720	O43291	Inflammation	-0.136527	5.97959	5.84306	3.35939	0.00165488	42.6308	0.0545474	0.218507	Welch Two Sample t-test	two.sided	0.0148012	Significant
CD80	OID30291	P33681	Cardiometabolic_II	1.26074	-3.46928	-2.20854	-3.29176	0.00165662	61.1509	-2.02655	-0.494923	Welch Two Sample t-test	two.sided	0.0148012	Significant
LCN15	OID31032	Q6UWW0	Neurology_II	-0.696545	-3.80586	-4.5024	3.40935	0.00166052	34.8466	0.28172	1.11137	Welch Two Sample t-test	two.sided	0.0148012	Significant
F3	OID21440	P13726	Oncology	-0.398732	2.21393	1.8152	3.29727	0.00173716	53.5965	0.156245	0.64122	Welch Two Sample t-test	two.sided	0.0154366	Significant
MCAM	OID20343	P43121	Cardiometabolic	-0.688228	0.929249	0.241021	3.26978	0.00175006	62.7248	0.267578	1.10888	Welch Two Sample t-test	two.sided	0.0155036	Significant
CNTN3	OID21092	Q9P232	Neurology	-0.487363	-0.205969	-0.693332	3.26807	0.00176748	62.0499	0.189264	0.785463	Welch Two Sample t-test	two.sided	0.01561	Significant
PRDX2	OID30668	P32119	Inflammation_II	-0.423445	0.253292	-0.170154	3.30805	0.00178695	47.9491	0.166068	0.680822	Welch Two Sample t-test	two.sided	0.0157339	Significant
REXO2	OID30075	Q9Y3B8	Cardiometabolic_II	-0.383951	-1.22397	-1.60792	3.3438	0.00184796	38.5784	0.151615	0.616287	Welch Two Sample t-test	two.sided	0.0161877	Significant
MSTN	OID20115	O14793	Cardiometabolic	0.397906	-1.61668	-1.21877	-3.23357	0.00185187	71.4379	-0.643244	-0.152568	Welch Two Sample t-test	two.sided	0.0161877	Significant
CD38	OID21316	P28907	Oncology	0.845413	-1.47582	-0.630411	-3.28426	0.00185531	50.8245	-1.36224	-0.32859	Welch Two Sample t-test	two.sided	0.0161877	Significant
IKZF2	OID21213	Q9UKS7	Oncology	0.500714	-1.67719	-1.17647	-3.32475	0.00187415	40.9327	-0.804876	-0.196552	Welch Two Sample t-test	two.sided	0.0162899	Significant
GAPDH	OID30600	P04406	Inflammation_II	-0.665452	0.860167	0.194714	3.27226	0.00188331	52.849	0.257534	1.07337	Welch Two Sample t-test	two.sided	0.0162899	Significant
NPM1	OID20961	P06748	Neurology	0.557727	-3.82181	-3.26409	-3.30073	0.0018855	45.3043	-0.897988	-0.217465	Welch Two Sample t-test	two.sided	0.0162899	Significant
CENPF	OID31329	P49454	Oncology_II	-0.484332	-0.47668	-0.961013	3.45736	0.00189203	25.9712	0.196363	0.772302	Welch Two Sample t-test	two.sided	0.0162899	Significant
ISLR2	OID20889	Q6UXK2	Neurology	-0.571897	2.09041	1.51852	3.28535	0.00189523	48.5568	0.222	0.921794	Welch Two Sample t-test	two.sided	0.0162899	Significant
ASPSCR1	OID31055	Q9BZE9	Neurology_II	-1.74022	-2.73813	-4.47834	3.32777	0.00192074	38.9257	0.682409	2.79802	Welch Two Sample t-test	two.sided	0.0164602	Significant
TIE1	OID20303	P35590	Cardiometabolic	-0.48404	-1.63551	-2.11955	3.24566	0.00193472	58.8882	0.185611	0.78247	Welch Two Sample t-test	two.sided	0.016531	Significant
AOC1	OID20452	P19801	Inflammation	-0.503059	-2.99054	-3.4936	3.29762	0.00195195	43.3765	0.195485	0.810633	Welch Two Sample t-test	two.sided	0.016629	Significant
SPARCL1	OID20361	Q14515	Cardiometabolic	-0.261932	3.67976	3.41783	3.233	0.00199459	59.8451	0.0998628	0.424001	Welch Two Sample t-test	two.sided	0.0169423	Significant
ASPN	OID30315	Q9BXN1	Cardiometabolic_II	-0.308705	-1.51068	-1.81939	3.27258	0.00205003	45.0533	0.118719	0.498691	Welch Two Sample t-test	two.sided	0.0173621	Significant
BRD3	OID30093	Q15059	Cardiometabolic_II	0.46953	-0.76913	-0.2996	-3.25212	0.00211073	47.506	-0.759896	-0.179164	Welch Two Sample t-test	two.sided	0.0178239	Significant
DXO	OID31080	O77932	Neurology_II	0.244906	-0.949942	-0.705036	-3.23376	0.0021241	52.028	-0.396876	-0.0929363	Welch Two Sample t-test	two.sided	0.0178845	Significant
NCAM1	OID20354	P13591	Cardiometabolic	-0.445307	3.28815	2.84285	3.22427	0.00216716	52.8411	0.168272	0.722341	Welch Two Sample t-test	two.sided	0.0181511	Significant
MEGF10	OID20746	Q96KG7	Inflammation	-0.300905	2.83544	2.53454	3.26424	0.00216832	42.6014	0.114952	0.486858	Welch Two Sample t-test	two.sided	0.0181511	Significant
HAGH	OID21459	Q16775	Oncology	-0.389122	-5.40068	-5.7898	3.18919	0.0021895	65.4991	0.145481	0.632764	Welch Two Sample t-test	two.sided	0.0182754	Significant
MINDY1	OID31399	Q8N5J2	Oncology_II	1.62138	-5.29225	-3.67086	-3.25943	0.00220365	42.4137	-2.62498	-0.61779	Welch Two Sample t-test	two.sided	0.0183405	Significant
HIP1R	OID31141	O75146	Neurology_II	-0.548996	-0.704479	-1.25347	3.22066	0.00222444	51.1738	0.20681	0.891182	Welch Two Sample t-test	two.sided	0.0184603	Significant
CASP7	OID31135	P55210	Neurology_II	-0.313199	-0.999998	-1.3132	3.17961	0.00223714	66.7196	0.116572	0.509825	Welch Two Sample t-test	two.sided	0.0185125	Significant
GNGT1	OID30920	P63211	Neurology_II	0.553185	-1.04172	-0.488539	-3.22961	0.00227166	46.7096	-0.897823	-0.208546	Welch Two Sample t-test	two.sided	0.0187138	Significant
PCDHB15	OID31377	Q9Y5E8	Oncology_II	-0.540799	-1.48837	-2.02917	3.24232	0.00227442	43.6463	0.204571	0.877027	Welch Two Sample t-test	two.sided	0.0187138	Significant
WASF3	OID20882	Q9UPY6	Neurology	-1.60355	-1.61839	-3.22194	3.30679	0.00229247	32.8351	0.616769	2.59032	Welch Two Sample t-test	two.sided	0.0188087	Significant
CD34	OID21025	P28906	Neurology	-0.369119	-4.11226	-4.48138	3.23722	0.00237437	41.5263	0.138933	0.599306	Welch Two Sample t-test	two.sided	0.0194254	Significant
CSF3	OID20491	P09919	Inflammation	0.693779	-4.81523	-4.12145	-3.25477	0.00238924	37.961	-1.12531	-0.262249	Welch Two Sample t-test	two.sided	0.0194919	Significant
CSPG4	OID30397	Q6UVK1	Cardiometabolic_II	-0.26546	5.21772	4.95226	3.1896	0.00240636	52.3864	0.0984827	0.432436	Welch Two Sample t-test	two.sided	0.0195589	Significant
LAMP2	OID21035	P13473	Neurology	-0.240314	1.87444	1.63413	3.1962	0.00241099	50.1392	0.0893061	0.391322	Welch Two Sample t-test	two.sided	0.0195589	Significant
UGDH	OID30081	O60701	Cardiometabolic_II	0.639243	-2.22086	-1.58162	-3.22595	0.00246262	41.1669	-1.03938	-0.239107	Welch Two Sample t-test	two.sided	0.0199217	Significant
MOG	OID21384	Q16653	Oncology	-0.0669097	4.95319	4.88628	3.13113	0.00250735	72.7769	0.0243188	0.109501	Welch Two Sample t-test	two.sided	0.0201208	Significant
VPS53	OID21281	Q5VIR6	Oncology	-0.0915894	-0.457211	-0.5488	3.14605	0.00251647	63.6613	0.0334245	0.149754	Welch Two Sample t-test	two.sided	0.0201208	Significant
PPBP	OID30761	P02775	Inflammation_II	0.72749	-1.45517	-0.727678	-3.19354	0.00251716	46.7057	-1.18584	-0.269138	Welch Two Sample t-test	two.sided	0.0201208	Significant
MTHFD2	OID31078	P13995	Neurology_II	0.183474	-0.310502	-0.127029	-3.15959	0.00251745	57.5939	-0.299728	-0.0672188	Welch Two Sample t-test	two.sided	0.0201208	Significant
IGBP1	OID31059	P78318	Neurology_II	-0.999038	-1.72094	-2.71998	3.1848	0.00252207	48.8851	0.368618	1.62946	Welch Two Sample t-test	two.sided	0.0201208	Significant
CD22	OID20637	P20273	Inflammation	0.450317	-6.81006	-6.35975	-3.19513	0.00253352	45.7271	-0.734057	-0.166576	Welch Two Sample t-test	two.sided	0.0201565	Significant
MOCS2	OID30638	O96007	Inflammation_II	-0.481445	1.94248	1.46103	3.19251	0.00255831	45.5217	0.177805	0.785085	Welch Two Sample t-test	two.sided	0.0202489	Significant
LCN2	OID20392	P80188	Cardiometabolic	0.485093	-2.50471	-2.01962	-3.1702	0.00255916	51.7587	-0.792177	-0.178009	Welch Two Sample t-test	two.sided	0.0202489	Significant
HS6ST2	OID30481	Q96MM7	Inflammation_II	-0.290714	5.51027	5.21955	3.18151	0.0026077	46.5911	0.106846	0.474581	Welch Two Sample t-test	two.sided	0.0205379	Significant
DNAJA4	OID31130	Q8WW22	Neurology_II	-0.408672	1.024	0.615332	3.15958	0.00260991	53.014	0.149243	0.668101	Welch Two Sample t-test	two.sided	0.0205379	Significant
LHB	OID21248	P01229	Oncology	-0.520465	-5.3424	-5.86286	3.20843	0.0027059	38.107	0.192102	0.848828	Welch Two Sample t-test	two.sided	0.0212295	Significant
C1QTNF5	OID30618	Q9BXJ0	Inflammation_II	-0.234989	2.65793	2.42294	3.10388	0.00271249	73.4065	0.0841169	0.385862	Welch Two Sample t-test	two.sided	0.0212295	Significant
CASP1	OID20854	P29466	Neurology	1.74171	-6.11284	-4.37113	-3.18898	0.0027261	41.2326	-2.84453	-0.638898	Welch Two Sample t-test	two.sided	0.0212783	Significant
THSD1	OID30476	Q9NS62	Inflammation_II	-1.18672	-2.50933	-3.69605	3.26611	0.00276842	29.4465	0.44409	1.92935	Welch Two Sample t-test	two.sided	0.0215017	Significant
ITGB5	OID21522	P18084	Oncology	-0.369124	-1.37273	-1.74185	3.12062	0.00276961	60.2538	0.132539	0.60571	Welch Two Sample t-test	two.sided	0.0215017	Significant
CBS	OID30200	P35520	Cardiometabolic_II	-0.377441	-3.51187	-3.88931	3.17464	0.00282423	41.555	0.13743	0.617452	Welch Two Sample t-test	two.sided	0.0218669	Significant
KLK15	OID31427	Q9H2R5	Oncology_II	-0.457208	0.114683	-0.342525	3.14324	0.00285495	48.2987	0.164793	0.749623	Welch Two Sample t-test	two.sided	0.0220457	Significant
DEFB116	OID30823	Q30KQ4	Neurology_II	0.460644	-2.52899	-2.06835	-3.15459	0.00286814	44.8433	-0.754778	-0.166509	Welch Two Sample t-test	two.sided	0.0220885	Significant
COQ7	OID30217	Q99807	Cardiometabolic_II	-0.160297	-1.02191	-1.18221	3.0927	0.00293992	63.8817	0.0567495	0.263844	Welch Two Sample t-test	two.sided	0.0225811	Significant
CFHR5	OID30716	Q9BXR6	Inflammation_II	0.611365	-4.55105	-3.93969	-3.08819	0.00296092	64.9801	-1.00674	-0.215992	Welch Two Sample t-test	two.sided	0.0226821	Significant
MFAP5	OID20239	Q13361	Cardiometabolic	0.794315	-3.76931	-2.975	-3.12642	0.00298364	48.6544	-1.30497	-0.28366	Welch Two Sample t-test	two.sided	0.0227957	Significant
DHRS4L2	OID31072	Q6PKH6	Neurology_II	-0.200958	-0.556371	-0.757329	3.18533	0.00303496	35.0112	0.0728827	0.329033	Welch Two Sample t-test	two.sided	0.0231265	Significant
EIF4EBP1	OID20162	Q13541	Cardiometabolic	0.621494	0.573659	1.19515	-3.1221	0.00305726	47.4048	-1.02187	-0.221122	Welch Two Sample t-test	two.sided	0.0231699	Significant
ASAH2	OID20996	Q9NR71	Neurology	-0.615281	-4.12335	-4.73863	3.11947	0.00306696	47.832	0.21867	1.01189	Welch Two Sample t-test	two.sided	0.0231699	Significant
EHD3	OID30229	Q9NZN3	Cardiometabolic_II	-0.271519	-0.945273	-1.21679	3.06329	0.00308192	71.7597	0.0948154	0.448223	Welch Two Sample t-test	two.sided	0.0231699	Significant
HSPA1A	OID20718	P0DMV8	Inflammation	0.454746	-0.567353	-0.112607	-3.08338	0.00308343	60.4025	-0.749715	-0.159777	Welch Two Sample t-test	two.sided	0.0231699	Significant
RAB3GAP1	OID30829	Q15042	Neurology_II	-0.6082	0.287511	-0.320689	3.12627	0.00308358	45.4509	0.216473	0.999926	Welch Two Sample t-test	two.sided	0.0231699	Significant
ALDH1A1	OID21128	P00352	Neurology	-0.466017	-1.36753	-1.83355	3.0814	0.00308878	61.0591	0.163609	0.768424	Welch Two Sample t-test	two.sided	0.0231699	Significant
CD82	OID31256	P27701	Oncology_II	1.13186	-3.47235	-2.34049	-3.28701	0.00311054	23.9855	-1.84257	-0.421147	Welch Two Sample t-test	two.sided	0.0232726	Significant
PPP2R5A	OID31502	Q15172	Oncology_II	-0.753601	-1.78425	-2.53785	3.18218	0.00314132	33.6099	0.27212	1.23508	Welch Two Sample t-test	two.sided	0.0234422	Significant
NELL2	OID20706	Q99435	Inflammation	0.160871	3.04604	3.20691	-3.05861	0.00317761	68.112	-0.265822	-0.0559201	Welch Two Sample t-test	two.sided	0.0236348	Significant
LETM1	OID31018	O95202	Neurology_II	-0.718478	-1.32489	-2.04337	3.18441	0.0031835	32.6355	0.259249	1.17771	Welch Two Sample t-test	two.sided	0.0236348	Significant
KIT	OID20370	P10721	Cardiometabolic	-0.432477	-0.822727	-1.2552	3.07173	0.003207	59.5063	0.150801	0.714153	Welch Two Sample t-test	two.sided	0.0237106	Significant
CCL27	OID20121	Q9Y4X3	Cardiometabolic	0.614736	-5.66979	-5.05505	-3.04491	0.00321012	74.9834	-1.01692	-0.21255	Welch Two Sample t-test	two.sided	0.0237106	Significant
MEGF9	OID20285	Q9H1U4	Cardiometabolic	-0.407566	2.30885	1.90128	3.07895	0.00322685	55.4911	0.14234	0.672791	Welch Two Sample t-test	two.sided	0.0237188	Significant
ATF4	OID31162	P18848	Oncology_II	-0.599498	-2.8419	-3.4414	3.32897	0.00323192	20.7035	0.224663	0.974332	Welch Two Sample t-test	two.sided	0.0237188	Significant
TK1	OID31294	P04183	Oncology_II	-0.663664	0.182076	-0.481588	3.38049	0.00323588	18.4842	0.25198	1.07535	Welch Two Sample t-test	two.sided	0.0237188	Significant
NEFL	OID20871	P07196	Neurology	0.637469	4.63654	5.27401	-3.11577	0.00324439	43.5046	-1.04993	-0.225004	Welch Two Sample t-test	two.sided	0.023721	Significant
AREG	OID21357	P15514	Oncology	0.52909	-3.89007	-3.36098	-3.10362	0.00335649	43.4705	-0.872779	-0.185402	Welch Two Sample t-test	two.sided	0.0244787	Significant
ITGAV	OID21416	P06756	Oncology	-0.28258	-3.79795	-4.08053	3.11165	0.00338315	40.9827	0.0991759	0.465983	Welch Two Sample t-test	two.sided	0.0245957	Significant
GLRX	OID20195	P35754	Cardiometabolic	-0.425179	1.58321	1.15804	3.06862	0.00338957	52.8412	0.147249	0.703108	Welch Two Sample t-test	two.sided	0.0245957	Significant
SIRPA	OID20304	P78324	Cardiometabolic	-0.357954	4.1465	3.78855	3.02739	0.0034385	70.8407	0.122184	0.593725	Welch Two Sample t-test	two.sided	0.0248882	Significant
PRSS22	OID30483	Q9GZN4	Inflammation_II	-0.507034	0.56213	0.0550964	3.06369	0.00345378	52.2235	0.174973	0.839095	Welch Two Sample t-test	two.sided	0.0249197	Significant
STAB2	OID30401	Q8WWQ8	Cardiometabolic_II	0.672194	-4.63106	-3.95887	-3.0605	0.00346011	53.1548	-1.1127	-0.231691	Welch Two Sample t-test	two.sided	0.0249197	Significant
DAPK2	OID30505	Q9UIK4	Inflammation_II	-1.34942	-2.4748	-3.82422	3.09706	0.00349716	41.5201	0.469821	2.22902	Welch Two Sample t-test	two.sided	0.0250761	Significant
AMFR	OID20806	Q9UKV5	Neurology	0.239354	-0.192129	0.047225	-3.01787	0.00350144	73.1629	-0.397418	-0.0812907	Welch Two Sample t-test	two.sided	0.0250761	Significant
LGALS7_LGALS7B	OID21406	P47929	Oncology	-0.453661	-1.24335	-1.69701	3.01893	0.00351409	71.5339	0.154066	0.753256	Welch Two Sample t-test	two.sided	0.0250761	Significant
SH3BP1	OID31439	Q9Y3L3	Oncology_II	0.221977	-2.20076	-1.97878	-3.09133	0.00351986	42.2854	-0.366859	-0.0770951	Welch Two Sample t-test	two.sided	0.0250761	Significant
DNAJC6	OID30247	O75061	Cardiometabolic_II	-0.460092	0.93872	0.478629	3.0603	0.00352524	50.868	0.158249	0.761935	Welch Two Sample t-test	two.sided	0.0250761	Significant
DUSP13	OID31394	Q6B8I1	Oncology_II	-0.91163	-4.24066	-5.15229	3.12666	0.00356246	34.7671	0.319577	1.50368	Welch Two Sample t-test	two.sided	0.0252786	Significant
BAP18	OID31150	Q8IXM2	Neurology_II	-0.282896	-5.00274	-5.28564	3.07524	0.00358617	44.5724	0.0975665	0.468225	Welch Two Sample t-test	two.sided	0.0253844	Significant
TLR2	OID31290	O60603	Oncology_II	0.475029	-1.77904	-1.30401	-3.2719	0.00361716	21.1465	-0.776829	-0.173228	Welch Two Sample t-test	two.sided	0.0254595	Significant
PER3	OID30511	P56645	Inflammation_II	1.26681	-3.39924	-2.13243	-3.07664	0.00362019	43.3473	-2.09699	-0.436628	Welch Two Sample t-test	two.sided	0.0254595	Significant
SUOX	OID31031	P51687	Neurology_II	-0.311334	-0.816831	-1.12816	3.0213	0.00362322	63.5812	0.105449	0.517218	Welch Two Sample t-test	two.sided	0.0254595	Significant
SPRR1B	OID31296	P22528	Oncology_II	-2.22791	-2.91849	-5.14639	3.40904	0.00363429	15.8418	0.841361	3.61445	Welch Two Sample t-test	two.sided	0.0254753	Significant
TXN	OID30670	P10599	Inflammation_II	-0.488368	4.54396	4.0556	3.06089	0.00369258	45.5803	0.167129	0.809607	Welch Two Sample t-test	two.sided	0.025805	Significant
SESTD1	OID20790	Q86VW0	Neurology	0.296123	0.0818771	0.378	-3.00928	0.00369919	66.3595	-0.492571	-0.0996746	Welch Two Sample t-test	two.sided	0.025805	Significant
CCL14	OID20401	Q16627	Cardiometabolic	0.443332	-1.71314	-1.26981	-3.00986	0.00373448	64.1063	-0.737574	-0.149089	Welch Two Sample t-test	two.sided	0.0259884	Significant
SORCS2	OID21262	Q96PQ0	Oncology	-0.158467	5.9964	5.83793	3.07965	0.00376178	39.5011	0.0544294	0.262505	Welch Two Sample t-test	two.sided	0.0261155	Significant
EXTL1	OID30114	Q92935	Cardiometabolic_II	-0.644062	-1.0167	-1.66076	3.11253	0.00377379	33.6068	0.223357	1.06477	Welch Two Sample t-test	two.sided	0.0261234	Significant
TNFAIP8	OID20433	O95379	Inflammation	-1.51802	-2.00286	-3.52088	3.11899	0.00378102	32.5916	0.527343	2.50869	Welch Two Sample t-test	two.sided	0.0261234	Significant
S100A12	OID21374	P80511	Oncology	0.846103	-5.25481	-4.4087	-3.11569	0.00379511	32.8491	-1.3987	-0.29351	Welch Two Sample t-test	two.sided	0.0261582	Significant
SLC13A1	OID31388	Q9BZW2	Oncology_II	-0.289135	-2.38136	-2.67049	3.06389	0.00382743	41.5343	0.0986285	0.479642	Welch Two Sample t-test	two.sided	0.0263182	Significant
CPE	OID21392	P16870	Oncology	-0.312193	3.58693	3.27474	3.08164	0.00385041	37.4263	0.107004	0.517382	Welch Two Sample t-test	two.sided	0.0264057	Significant
LYPD8	OID21251	Q6UX82	Oncology	0.40291	-3.53573	-3.13282	-3.00434	0.00385845	60.9577	-0.671081	-0.134738	Welch Two Sample t-test	two.sided	0.0264057	Significant
UROD	OID30603	P06132	Inflammation_II	-0.455661	0.152729	-0.302932	3.03857	0.0038846	46.7154	0.153934	0.757389	Welch Two Sample t-test	two.sided	0.026469	Significant
TNR	OID20957	Q92752	Neurology	-0.240547	2.59995	2.3594	3.02268	0.00388603	51.9067	0.0808496	0.400244	Welch Two Sample t-test	two.sided	0.026469	Significant
CTSO	OID20660	P43234	Inflammation	-0.337423	1.32803	0.990604	2.99214	0.0040202	59.8423	0.111837	0.563009	Welch Two Sample t-test	two.sided	0.0273185	Significant
ST8SIA1	OID30442	Q92185	Inflammation_II	-0.399541	2.8272	2.42766	3.0051	0.0041051	51.1605	0.132645	0.666438	Welch Two Sample t-test	two.sided	0.0278299	Significant
ATP6AP2	OID21178	O75787	Oncology	-0.287947	-2.66609	-2.95404	2.97302	0.00412095	65.6051	0.0945514	0.481343	Welch Two Sample t-test	two.sided	0.0278361	Significant
ADAMTS8	OID21502	Q9UP79	Oncology	-0.460782	1.45229	0.991504	3.00983	0.0041253	48.9097	0.153116	0.768447	Welch Two Sample t-test	two.sided	0.0278361	Significant
IFNGR2	OID20941	P38484	Neurology	-0.452389	-0.517561	-0.96995	2.9646	0.00415521	69.1738	0.14798	0.756798	Welch Two Sample t-test	two.sided	0.0279446	Significant
TINAGL1	OID20180	Q9GZM7	Cardiometabolic	-0.351999	2.01982	1.66782	2.98303	0.00416073	58.372	0.115827	0.588172	Welch Two Sample t-test	two.sided	0.0279446	Significant
INSR	OID30566	P06213	Inflammation_II	0.112683	-0.410383	-0.2977	-2.98353	0.00418657	57.1081	-0.188309	-0.0370561	Welch Two Sample t-test	two.sided	0.0280529	Significant
IL22RA1	OID20449	Q8N6P7	Inflammation	0.385255	-1.55603	-1.17077	-2.98579	0.00421193	55.1543	-0.64382	-0.12669	Welch Two Sample t-test	two.sided	0.0281575	Significant
PSMG4	OID30514	Q5JS54	Inflammation_II	-0.435966	-0.819102	-1.25507	3.00678	0.0042733	45.8748	0.144086	0.727845	Welch Two Sample t-test	two.sided	0.0285018	Significant
ADAMTSL2	OID30370	Q86TH1	Cardiometabolic_II	-0.358246	1.00512	0.646875	2.96778	0.00436543	57.5315	0.116573	0.59992	Welch Two Sample t-test	two.sided	0.0290492	Significant
TCTN3	OID30326	Q6NUS6	Cardiometabolic_II	-0.412156	-0.498808	-0.910964	2.95637	0.00437857	62.8976	0.133553	0.69076	Welch Two Sample t-test	two.sided	0.0290697	Significant
FGF5	OID20490	P12034	Inflammation	-0.558651	3.95441	3.39576	2.9976	0.00441697	45.0347	0.183298	0.934004	Welch Two Sample t-test	two.sided	0.0292574	Significant
CRYGD	OID31144	P07320	Neurology_II	-0.481939	4.15267	3.67074	2.98082	0.00443526	49.8794	0.157175	0.806702	Welch Two Sample t-test	two.sided	0.0293113	Significant
FGR	OID20828	P09769	Neurology	0.250277	-1.76164	-1.51136	-2.95879	0.00447113	57.7611	-0.419613	-0.0809417	Welch Two Sample t-test	two.sided	0.0294042	Significant
IL22	OID31407	Q9GZX6	Oncology_II	-0.445931	0.128813	-0.317118	2.99082	0.00447907	45.5128	0.145722	0.746139	Welch Two Sample t-test	two.sided	0.0294042	Significant
CRIM1	OID20701	Q9NZV1	Inflammation	-0.304363	3.47033	3.16596	2.94877	0.00448537	62.3901	0.0980612	0.510666	Welch Two Sample t-test	two.sided	0.0294042	Significant
DNER	OID20712	Q8NFT8	Inflammation	-0.109448	3.90274	3.7933	2.9566	0.00449654	57.8434	0.0353439	0.183553	Welch Two Sample t-test	two.sided	0.0294042	Significant
IL4	OID20426	P05112	Inflammation	-1.34894	-2.43779	-3.78673	3.00373	0.00450023	41.609	0.442392	2.25549	Welch Two Sample t-test	two.sided	0.0294042	Significant
DUT	OID31457	P33316	Oncology_II	-0.513612	1.42501	0.911396	2.96132	0.00451567	54.9867	0.166028	0.861195	Welch Two Sample t-test	two.sided	0.0294335	Significant
CEP112	OID30115	Q8N8E3	Cardiometabolic_II	0.293538	-2.87435	-2.58081	-3.01052	0.0045251	39.5703	-0.490667	-0.0964084	Welch Two Sample t-test	two.sided	0.0294335	Significant
IGDCC3	OID30862	Q8IVU1	Neurology_II	-0.286257	-0.84264	-1.1289	2.95637	0.00465487	52.5054	0.0920035	0.48051	Welch Two Sample t-test	two.sided	0.0302096	Significant
C5	OID30744	P01031	Inflammation_II	0.445419	-0.293865	0.151554	-3.01919	0.00467306	35.4861	-0.744773	-0.146065	Welch Two Sample t-test	two.sided	0.0302374	Significant
ADAMTSL4	OID30275	Q6UY14	Cardiometabolic_II	-0.272667	-2.94717	-3.21983	2.98797	0.00468828	41.7418	0.0884736	0.45686	Welch Two Sample t-test	two.sided	0.0302374	Significant
FAM3C	OID20233	Q92520	Cardiometabolic	-0.0780944	3.25323	3.17513	2.92676	0.00469057	66.1619	0.0248227	0.131366	Welch Two Sample t-test	two.sided	0.0302374	Significant
ECM1	OID30736	Q16610	Inflammation_II	-0.479126	3.85265	3.37353	2.94353	0.00476746	54.2586	0.152823	0.805429	Welch Two Sample t-test	two.sided	0.0306646	Significant
CD164	OID21080	Q04900	Neurology	-0.246861	6.56227	6.31541	2.93522	0.00479298	57.1734	0.0784583	0.415263	Welch Two Sample t-test	two.sided	0.0306805	Significant
CDH6	OID20157	P55285	Cardiometabolic	-0.447371	0.928814	0.481443	2.94155	0.00479517	54.2144	0.142483	0.75226	Welch Two Sample t-test	two.sided	0.0306805	Significant
APPL2	OID30590	Q8NEU8	Inflammation_II	-0.450663	-0.992683	-1.44335	2.97321	0.00480179	43.2601	0.145037	0.756289	Welch Two Sample t-test	two.sided	0.0306805	Significant
LGALS3	OID20284	P17931	Cardiometabolic	0.405136	-2.23168	-1.82654	-2.91595	0.00483293	66.3404	-0.682507	-0.127764	Welch Two Sample t-test	two.sided	0.0308112	Significant
GOLM2	OID21044	Q6P4E1	Neurology	-0.470237	1.12554	0.655304	2.95815	0.00486558	46.2059	0.150299	0.790176	Welch Two Sample t-test	two.sided	0.0309511	Significant
GATD3	OID30253	P0DPI2	Cardiometabolic_II	-0.485204	-2.34924	-2.83445	2.98339	0.00489385	39.0693	0.156262	0.814146	Welch Two Sample t-test	two.sided	0.0310625	Significant
VTCN1	OID21164	Q7Z7D3	Oncology	0.30142	-1.39402	-1.0926	-2.91316	0.00499259	61.056	-0.508314	-0.0945258	Welch Two Sample t-test	two.sided	0.0316197	Significant
JCHAIN	OID20494	P01591	Inflammation	0.656381	-3.96494	-3.30856	-2.89295	0.00503642	72.4834	-1.10862	-0.204136	Welch Two Sample t-test	two.sided	0.0318276	Significant
SRPX	OID30310	P78539	Cardiometabolic_II	-0.661293	3.67508	3.01378	2.91869	0.00505541	55.9383	0.207404	1.11518	Welch Two Sample t-test	two.sided	0.0318778	Significant
FUT1	OID31295	P19526	Oncology_II	-0.922719	0.0185065	-0.904212	3.20843	0.00506929	17.2831	0.316709	1.52873	Welch Two Sample t-test	two.sided	0.0318956	Significant
PTN	OID20083	P21246	Cardiometabolic	-1.47246	8.23004	6.75758	3.00875	0.00510812	31.6878	0.475216	2.46971	Welch Two Sample t-test	two.sided	0.0320701	Significant
BCAN	OID20998	Q96GW7	Neurology	-0.0724306	3.7066	3.63417	2.90643	0.00516759	58.0705	0.0225474	0.122314	Welch Two Sample t-test	two.sided	0.0323731	Significant
MICALL2	OID30889	Q8IY33	Neurology_II	-1.38257	-4.2827	-5.66528	3.01928	0.00519534	29.4165	0.446609	2.31854	Welch Two Sample t-test	two.sided	0.0324765	Significant
FCAMR	OID30332	Q8WWV6	Cardiometabolic_II	-0.404048	-5.29107	-5.69512	2.95948	0.00529075	37.8617	0.127631	0.680465	Welch Two Sample t-test	two.sided	0.0329705	Significant
CNTN1	OID20307	Q12860	Cardiometabolic	-0.198863	4.1951	3.99624	2.92373	0.00530137	47.1164	0.0620397	0.335686	Welch Two Sample t-test	two.sided	0.0329705	Significant
CSNK1D	OID30492	P48730	Inflammation_II	-0.465322	0.165433	-0.299889	2.93638	0.00530861	43.1245	0.145768	0.784876	Welch Two Sample t-test	two.sided	0.0329705	Significant
TAFA5	OID21321	Q7Z5A7	Oncology	-0.228657	5.18078	4.95212	2.96729	0.00538695	35.0065	0.0722197	0.385095	Welch Two Sample t-test	two.sided	0.033319	Significant
DNM1	OID31458	Q05193	Oncology_II	-0.40657	0.0481735	-0.358396	2.9371	0.00538818	41.4511	0.127106	0.686033	Welch Two Sample t-test	two.sided	0.033319	Significant
CEACAM5	OID21171	P06731	Oncology	-1.08339	-4.67704	-5.76043	2.99254	0.00539935	30.9023	0.34493	1.82185	Welch Two Sample t-test	two.sided	0.033319	Significant
COMMD1	OID30222	Q8N668	Cardiometabolic_II	-0.208076	-2.64992	-2.858	2.90491	0.00542609	50.8323	0.0642631	0.351888	Welch Two Sample t-test	two.sided	0.0334127	Significant
GFER	OID21259	P55789	Oncology	-0.387463	2.85329	2.46583	2.89567	0.0054647	53.5988	0.119149	0.655777	Welch Two Sample t-test	two.sided	0.0335153	Significant
GUK1	OID30148	Q16774	Cardiometabolic_II	-0.304451	0.263279	-0.0411714	2.8831	0.00546596	59.7399	0.0932037	0.515697	Welch Two Sample t-test	two.sided	0.0335153	Significant
PON2	OID20088	Q15165	Cardiometabolic	-0.402586	-1.45707	-1.85966	2.90918	0.00550337	47.3697	0.124249	0.680922	Welch Two Sample t-test	two.sided	0.0336271	Significant
TRIAP1	OID21403	O43715	Oncology	0.268328	-0.730863	-0.462536	-2.86104	0.00550749	72.8379	-0.455252	-0.0814036	Welch Two Sample t-test	two.sided	0.0336271	Significant
ACTN4	OID20435	O43707	Inflammation	0.156556	0.451784	0.608339	-2.86116	0.00560584	67.8757	-0.265746	-0.047365	Welch Two Sample t-test	two.sided	0.0341554	Significant
TNFSF11	OID20592	O14788	Inflammation	-0.413955	-2.56556	-2.97952	2.89287	0.00571238	48.2547	0.126283	0.701626	Welch Two Sample t-test	two.sided	0.0346669	Significant
BCAT2	OID30844	O15382	Neurology_II	0.567405	-2.12288	-1.55548	-2.88946	0.00572282	49.2581	-0.961973	-0.172836	Welch Two Sample t-test	two.sided	0.0346669	Significant
OGN	OID21123	P20774	Neurology	-0.178653	5.90119	5.72253	2.95253	0.00573653	33.3444	0.0555959	0.301711	Welch Two Sample t-test	two.sided	0.0346669	Significant
BTNL10	OID31196	A8MVZ5	Oncology_II	0.278308	-0.502393	-0.224086	-2.9882	0.00573781	28.3725	-0.468975	-0.0876406	Welch Two Sample t-test	two.sided	0.0346669	Significant
CEND1	OID30821	Q8N111	Neurology_II	-0.42531	3.02393	2.59862	2.90246	0.00576598	43.9957	0.129988	0.720632	Welch Two Sample t-test	two.sided	0.0347644	Significant
GCC1	OID31147	Q96CN9	Neurology_II	-0.103693	-2.17082	-2.27451	2.84276	0.0058697	69.3824	0.0309322	0.176455	Welch Two Sample t-test	two.sided	0.0352893	Significant
KRT17	OID30092	Q04695	Cardiometabolic_II	-1.11832	-1.46534	-2.58366	2.96466	0.00588238	30.0669	0.348013	1.88863	Welch Two Sample t-test	two.sided	0.0352893	Significant
COLEC12	OID20738	Q5KU26	Inflammation	-0.10491	3.16856	3.06365	2.85153	0.0058897	62.4914	0.0313776	0.178442	Welch Two Sample t-test	two.sided	0.0352893	Significant
HK2	OID20065	P52789	Cardiometabolic	0.32756	-0.947878	-0.620318	-2.90137	0.00591326	41.6325	-0.555457	-0.0996623	Welch Two Sample t-test	two.sided	0.0353571	Significant
ATP2B4	OID30062	P23634	Cardiometabolic_II	0.377106	0.224344	0.60145	-2.87464	0.00595074	49.4114	-0.640674	-0.113538	Welch Two Sample t-test	two.sided	0.0355077	Significant
PADI4	OID20832	Q9UM07	Neurology	0.496335	-3.97819	-3.48185	-2.87193	0.00599278	49.4546	-0.843556	-0.149115	Welch Two Sample t-test	two.sided	0.0356848	Significant
CRLF1	OID20699	O75462	Inflammation	-0.374168	-0.222243	-0.596411	2.88788	0.00601065	43.6956	0.112996	0.63534	Welch Two Sample t-test	two.sided	0.0357176	Significant
RARRES2	OID20373	Q99969	Cardiometabolic	0.577356	-1.61753	-1.04018	-2.84061	0.0060519	63.2033	-0.983494	-0.171217	Welch Two Sample t-test	two.sided	0.0358889	Significant
CCND2	OID31316	P30279	Oncology_II	-2.48477	-1.46372	-3.94849	3.13303	0.00617089	16.675	0.809013	4.16052	Welch Two Sample t-test	two.sided	0.0364556	Significant
IST1	OID31497	P53990	Oncology_II	0.336975	-0.360657	-0.0236821	-2.821	0.00617271	72.47	-0.575073	-0.0988772	Welch Two Sample t-test	two.sided	0.0364556	Significant
RAC3	OID30958	P60763	Neurology_II	-0.262139	0.43615	0.174011	2.85626	0.00619172	50.8871	0.0778791	0.446399	Welch Two Sample t-test	two.sided	0.0364932	Significant
DCUN1D1	OID30830	Q96GG9	Neurology_II	0.438187	-0.256269	0.181919	-2.8613	0.00626523	47.284	-0.746222	-0.130153	Welch Two Sample t-test	two.sided	0.0368513	Significant
NBL1	OID21486	P41271	Oncology	-0.20374	2.25319	2.04945	2.81605	0.0062814	71.383	0.0594925	0.347988	Welch Two Sample t-test	two.sided	0.0368713	Significant
CDCP1	OID20940	Q9H5V8	Neurology	-0.32017	0.113331	-0.206839	2.81154	0.00634492	72.1554	0.0931682	0.547172	Welch Two Sample t-test	two.sided	0.0371686	Significant
GOPC	OID20551	Q9HD26	Inflammation	-0.454662	-1.93413	-2.3888	2.91535	0.0063672	32.7206	0.137267	0.772057	Welch Two Sample t-test	two.sided	0.0372236	Significant
XRCC4	OID20869	Q13426	Neurology	0.281172	-0.501319	-0.220146	-2.82616	0.00639187	59.9373	-0.480185	-0.08216	Welch Two Sample t-test	two.sided	0.0372924	Significant
ANG	OID20403	P03950	Cardiometabolic	0.393383	-3.19231	-2.79893	-2.82978	0.00651095	54.4297	-0.672042	-0.114724	Welch Two Sample t-test	two.sided	0.0378962	Significant
SLIT2	OID20862	O94813	Neurology	0.411445	-1.91549	-1.50404	-2.83026	0.00652161	53.912	-0.702912	-0.119978	Welch Two Sample t-test	two.sided	0.0378962	Significant
CCL21	OID20686	O00585	Inflammation	0.455734	-1.63899	-1.18326	-2.85386	0.00655212	44.1677	-0.777535	-0.133933	Welch Two Sample t-test	two.sided	0.0379971	Significant
PLB1	OID31110	Q6P1J6	Neurology_II	-0.404158	-3.93578	-4.33994	2.85656	0.00658903	42.7068	0.118772	0.689544	Welch Two Sample t-test	two.sided	0.0381242	Significant
AZI2	OID31056	Q9H6S1	Neurology_II	0.385716	-2.36397	-1.97825	-2.86775	0.00660044	39.5164	-0.657657	-0.113775	Welch Two Sample t-test	two.sided	0.0381242	Significant
GP1BB	OID30174	P13224	Cardiometabolic_II	1.0267	-3.1006	-2.0739	-2.86224	0.00676069	38.6131	-1.75249	-0.300917	Welch Two Sample t-test	two.sided	0.0389718	Significant
ATP5IF1	OID20760	Q9UII2	Inflammation	0.554117	0.0380362	0.592154	-2.83855	0.00679932	44.5886	-0.947394	-0.160841	Welch Two Sample t-test	two.sided	0.0391164	Significant
PEAR1	OID20257	Q5VY43	Cardiometabolic	0.284384	-2.85324	-2.56885	-2.78045	0.00690288	72.9074	-0.488232	-0.080536	Welch Two Sample t-test	two.sided	0.0396232	Significant
COX6B1	OID30317	P14854	Cardiometabolic_II	-0.596413	0.915459	0.319046	2.89959	0.00691485	30.1004	0.176399	1.01643	Welch Two Sample t-test	two.sided	0.0396232	Significant
COL2A1	OID30286	P02458	Cardiometabolic_II	-0.286383	-0.550567	-0.83695	2.83667	0.00697316	42.2251	0.0826746	0.490091	Welch Two Sample t-test	two.sided	0.0398782	Significant
SPINK6	OID21450	Q6UWN8	Oncology	-0.386984	2.55937	2.17239	2.81135	0.00700109	50.6009	0.110586	0.663381	Welch Two Sample t-test	two.sided	0.0399588	Significant
DGKA	OID30546	P23743	Inflammation_II	0.300781	-0.581302	-0.280521	-2.80728	0.00709732	50.1685	-0.515966	-0.0855954	Welch Two Sample t-test	two.sided	0.0403986	Significant
CPXM1	OID21479	Q96SM3	Oncology	0.621076	1.97581	2.59688	-2.79537	0.00711791	55.1925	-1.0663	-0.175851	Welch Two Sample t-test	two.sided	0.0403986	Significant
CCL19	OID21030	Q99731	Neurology	0.892444	-3.89314	-3.0007	-2.78842	0.00712011	58.9367	-1.53289	-0.252004	Welch Two Sample t-test	two.sided	0.0403986	Significant
IL2RA	OID20267	P01589	Cardiometabolic	0.533842	-3.40806	-2.87422	-2.8028	0.00717639	50.3129	-0.916348	-0.151335	Welch Two Sample t-test	two.sided	0.0406381	Significant
TFF1	OID21154	P04155	Neurology	0.531765	-2.39114	-1.85938	-2.7922	0.00727062	52.876	-0.913773	-0.149757	Welch Two Sample t-test	two.sided	0.0410655	Significant
TAX1BP1	OID31075	Q86VP1	Neurology_II	-0.291176	-0.140742	-0.431918	2.7957	0.0072803	51.0552	0.0820892	0.500263	Welch Two Sample t-test	two.sided	0.0410655	Significant
TBC1D23	OID21286	Q9NUY8	Oncology	-0.135208	0.125847	-0.00936071	2.76023	0.00729999	72.9531	0.0375811	0.232834	Welch Two Sample t-test	two.sided	0.0410962	Significant
NAGPA	OID30643	Q9UK23	Inflammation_II	-0.346643	-1.04965	-1.39629	2.77986	0.00746387	54.1303	0.0966522	0.596634	Welch Two Sample t-test	two.sided	0.0418286	Significant
CDAN1	OID31076	Q8IWY9	Neurology_II	0.111163	0.394469	0.505632	-2.79403	0.00746422	47.8803	-0.191164	-0.0311631	Welch Two Sample t-test	two.sided	0.0418286	Significant
PBK	OID31158	Q96KB5	Oncology_II	0.393811	-0.437376	-0.0435643	-2.86021	0.00747353	31.3236	-0.674507	-0.113116	Welch Two Sample t-test	two.sided	0.0418286	Significant
GPR37	OID20095	O15354	Cardiometabolic	0.441378	3.65217	4.09354	-2.7852	0.00763718	47.9515	-0.760016	-0.122739	Welch Two Sample t-test	two.sided	0.0425835	Significant
MZB1	OID20732	Q8WU39	Inflammation	0.830434	-5.27254	-4.44211	-2.82626	0.0076379	36.0071	-1.42634	-0.234528	Welch Two Sample t-test	two.sided	0.0425835	Significant
VTI1A	OID30640	Q96AJ9	Inflammation_II	-0.370992	2.33519	1.9642	2.74921	0.00774649	64.3099	0.101433	0.64055	Welch Two Sample t-test	two.sided	0.0431057	Significant
RBP2	OID21365	P50120	Oncology	-0.142644	-3.48278	-3.62542	2.76279	0.00793052	51.4398	0.0390132	0.246275	Welch Two Sample t-test	two.sided	0.0440449	Significant
MDM1	OID30945	Q8TC05	Neurology_II	-1.42516	-0.725437	-2.1506	2.82174	0.00795187	33.7006	0.398409	2.45192	Welch Two Sample t-test	two.sided	0.0440787	Significant
BSG	OID20626	P35613	Inflammation	-0.340895	-0.091798	-0.432693	2.75683	0.00796934	53.415	0.0929204	0.588869	Welch Two Sample t-test	two.sided	0.0440909	Significant
HARS1	OID21086	P12081	Neurology	0.216359	-0.245312	-0.0289536	-2.72982	0.00799427	70.6086	-0.374409	-0.0583085	Welch Two Sample t-test	two.sided	0.0441442	Significant
CCL8	OID21466	P80075	Oncology	0.621462	-6.11224	-5.49078	-2.75867	0.00806832	50.3706	-1.07386	-0.169065	Welch Two Sample t-test	two.sided	0.0444681	Significant
PDGFA	OID20313	P04085	Cardiometabolic	0.276643	-0.28744	-0.0107964	-2.72349	0.00812753	70.8632	-0.479188	-0.0740984	Welch Two Sample t-test	two.sided	0.0447091	Significant
ENPP2	OID20288	Q13822	Cardiometabolic	0.101536	2.90736	3.0089	-2.73201	0.00815039	63.2217	-0.1758	-0.0272723	Welch Two Sample t-test	two.sided	0.044736	Significant
LGALS9	OID20781	O00182	Inflammation	0.347983	0.419964	0.767946	-2.77688	0.0081634	42.0282	-0.600872	-0.0950933	Welch Two Sample t-test	two.sided	0.044736	Significant
PSIP1	OID20534	O75475	Inflammation	0.405044	-4.41831	-4.01327	-2.71834	0.00820618	72.3658	-0.702053	-0.108035	Welch Two Sample t-test	two.sided	0.0448853	Significant
CALB1	OID21306	P05937	Oncology	-0.338749	6.86672	6.52797	2.78809	0.00824085	37.9387	0.0927753	0.584723	Welch Two Sample t-test	two.sided	0.0449898	Significant
RBKS	OID20986	Q9H477	Neurology	-0.360531	-0.97928	-1.33981	2.74026	0.00831303	53.7927	0.0967291	0.624333	Welch Two Sample t-test	two.sided	0.0452982	Significant
MRPL24	OID30178	Q96A35	Cardiometabolic_II	0.371793	-1.01241	-0.640621	-2.72525	0.00836624	61.2133	-0.644574	-0.0990126	Welch Two Sample t-test	two.sided	0.0455022	Significant
MYDGF	OID30313	Q969H8	Cardiometabolic_II	-0.484831	5.85219	5.36736	2.75213	0.00842006	46.4098	0.130312	0.83935	Welch Two Sample t-test	two.sided	0.0457089	Significant
PPM1A	OID21184	P35813	Oncology	0.147675	-1.82034	-1.67267	-2.70711	0.00844607	73.0282	-0.256394	-0.0389562	Welch Two Sample t-test	two.sided	0.0457586	Significant
GCHFR	OID30631	P30047	Inflammation_II	-0.444476	2.42277	1.9783	2.76884	0.00846091	40.3133	0.120116	0.768837	Welch Two Sample t-test	two.sided	0.0457586	Significant
BIRC2	OID21217	Q13490	Oncology	-0.188034	2.07698	1.88895	2.70234	0.0085146	74.8407	0.0494146	0.326653	Welch Two Sample t-test	two.sided	0.0458773	Significant
MYLPF	OID30917	Q96A32	Neurology_II	0.379899	-2.31533	-1.93544	-2.7539	0.00851958	44.1421	-0.657893	-0.101906	Welch Two Sample t-test	two.sided	0.0458773	Significant
MCTS1	OID31444	Q9ULC4	Oncology_II	-0.253945	2.80246	2.54852	2.81707	0.0085431	29.622	0.0697455	0.438144	Welch Two Sample t-test	two.sided	0.0458773	Significant
ACTN2	OID30192	P35609	Cardiometabolic_II	0.552142	-1.78429	-1.23215	-2.81419	0.0085464	30.0319	-0.952816	-0.151468	Welch Two Sample t-test	two.sided	0.0458773	Significant
SERPINB6	OID21023	P35237	Neurology	-0.210447	4.76927	4.55882	2.76139	0.00868366	39.5624	0.056367	0.364528	Welch Two Sample t-test	two.sided	0.0465277	Significant
BCHE	OID30717	P06276	Inflammation_II	-0.331953	-0.795354	-1.12731	2.72254	0.00882229	51.4555	0.0872256	0.57668	Welch Two Sample t-test	two.sided	0.0471829	Significant
PRAP1	OID30391	Q96NZ9	Cardiometabolic_II	0.339615	1.8189	2.15851	-2.7203	0.00890578	50.822	-0.590273	-0.0889581	Welch Two Sample t-test	two.sided	0.0475159	Significant
CBLIF	OID20179	P27352	Cardiometabolic	0.587517	-4.29378	-3.70626	-2.73517	0.00891746	44.5438	-1.02027	-0.154764	Welch Two Sample t-test	two.sided	0.0475159	Significant
INPP5D	OID30259	Q92835	Cardiometabolic_II	0.359769	-3.31648	-2.95671	-2.7126	0.00902103	52.1842	-0.625885	-0.0936523	Welch Two Sample t-test	two.sided	0.0479793	Significant
ELN	OID30301	P15502	Cardiometabolic_II	0.638254	0.358314	0.996568	-2.73161	0.00909669	43.1166	-1.10943	-0.16708	Welch Two Sample t-test	two.sided	0.0481854	Significant
ANGPTL3	OID20407	Q9Y5C1	Cardiometabolic	0.366662	-5.71407	-5.3474	-2.69736	0.00911506	58.5411	-0.638709	-0.0946144	Welch Two Sample t-test	two.sided	0.0481854	Significant
CD36	OID30485	P16671	Inflammation_II	0.152439	0.187683	0.340121	-2.68005	0.00912228	71.8341	-0.26583	-0.0390478	Welch Two Sample t-test	two.sided	0.0481854	Significant
CKMT1A_CKMT1B	OID20721	P12532	Inflammation	-0.570524	-2.33051	-2.90104	2.69973	0.00912654	56.7981	0.147317	0.993732	Welch Two Sample t-test	two.sided	0.0481854	Significant
ARTN	OID20446	Q5T4W7	Inflammation	0.210658	-0.899761	-0.689104	-2.69271	0.00917786	59.886	-0.367152	-0.0541631	Welch Two Sample t-test	two.sided	0.048264	Significant
AOC3	OID20389	Q16853	Cardiometabolic	0.242368	-3.40179	-3.15942	-2.67881	0.00918272	70.6968	-0.422786	-0.0619504	Welch Two Sample t-test	two.sided	0.048264	Significant
CCL3	OID20610	P10147	Inflammation	0.461163	-2.84798	-2.38682	-2.72543	0.00919155	43.8558	-0.80221	-0.120116	Welch Two Sample t-test	two.sided	0.048264	Significant
GIT1	OID30533	Q9Y2X7	Inflammation_II	1.14488	-3.94182	-2.79694	-2.67533	0.00924988	71.434	-1.99808	-0.291684	Welch Two Sample t-test	two.sided	0.0483972	Significant
DEFA1_DEFA1B	OID20344	P59665	Cardiometabolic	0.198912	-1.86475	-1.66584	-2.70386	0.0092609	51.581	-0.346561	-0.0512624	Welch Two Sample t-test	two.sided	0.0483972	Significant
VSIR	OID20131	Q9H7M9	Cardiometabolic	-0.357088	1.99499	1.6379	2.6914	0.0092672	58.3744	0.0915419	0.622634	Welch Two Sample t-test	two.sided	0.0483972	Significant
VEGFA	OID20650	P15692	Inflammation	-0.402097	-0.754763	-1.15686	2.68143	0.00945085	60.0799	0.102148	0.702047	Welch Two Sample t-test	two.sided	0.0492638	Significant
CSH1	OID30667	P0DML2	Inflammation_II	-0.565149	1.48065	0.915504	2.73478	0.00946724	37.6047	0.146659	0.983638	Welch Two Sample t-test	two.sided	0.0492638	Significant
OTOA	OID30825	Q7RTW8	Neurology_II	-0.483181	-1.79263	-2.27581	2.75398	0.00952228	32.8289	0.126158	0.840204	Welch Two Sample t-test	two.sided	0.0494611	Significant
YTHDF3	OID20478	Q7Z739	Inflammation	0.515826	-1.29079	-0.774964	-2.66126	0.00954597	73.8563	-0.902048	-0.129603	Welch Two Sample t-test	two.sided	0.0494951	Significant
MBL2	OID30759	P11226	Inflammation_II	0.622661	-1.94895	-1.32629	-2.71306	0.00965462	41.6015	-1.08595	-0.15937	Welch Two Sample t-test	two.sided	0.0499687	Significant
IGF2BP3	OID30112	O00425	Cardiometabolic_II	0.217426	-0.420219	-0.202793	-2.65773	0.00971581	70.86	-0.380554	-0.0542979	Welch Two Sample t-test	two.sided	0.0501955	Non-significant
TOM1L2	OID31057	Q6ZVM7	Neurology_II	1.27995	-4.06561	-2.78566	-2.70654	0.00985086	41.1707	-2.23489	-0.325009	Welch Two Sample t-test	two.sided	0.0508023	Non-significant
PYDC1	OID30202	Q8WXC3	Cardiometabolic_II	-0.432187	1.18547	0.753282	2.70149	0.0099168	41.9506	0.109321	0.755053	Welch Two Sample t-test	two.sided	0.0510512	Non-significant
LAMP1	OID30416	P11279	Cardiometabolic_II	-0.25307	6.92235	6.66927	2.66196	0.0099503	60.1371	0.0629129	0.443228	Welch Two Sample t-test	two.sided	0.0510778	Non-significant
CCL15	OID20328	Q16663	Cardiometabolic	0.499579	-3.26475	-2.76517	-2.67221	0.00995734	53.6707	-0.87445	-0.124707	Welch Two Sample t-test	two.sided	0.0510778	Non-significant
TSPAN7	OID30810	P41732	Neurology_II	-0.408386	-0.746125	-1.15451	2.66893	0.0101015	52.4898	0.101407	0.715365	Welch Two Sample t-test	two.sided	0.0517256	Non-significant
ZBTB16	OID21205	Q05516	Oncology	-0.336677	-1.46327	-1.79995	2.70816	0.0101452	37.3846	0.0848693	0.588484	Welch Two Sample t-test	two.sided	0.0518573	Non-significant
GMPR2	OID30623	Q9P2T1	Inflammation_II	-0.421226	1.12733	0.706104	2.69247	0.0102598	40.5674	0.105175	0.737276	Welch Two Sample t-test	two.sided	0.0523503	Non-significant
CD5L	OID30775	O43866	Inflammation_II	0.585028	-1.41733	-0.8323	-2.71471	0.0102974	34.3996	-1.0228	-0.14726	Welch Two Sample t-test	two.sided	0.0523642	Non-significant
CDH4	OID30875	P55283	Neurology_II	-0.629474	-0.727598	-1.35707	2.74619	0.0102988	28.6954	0.160455	1.09849	Welch Two Sample t-test	two.sided	0.0523642	Non-significant
SIRT1	OID30439	Q96EB6	Inflammation_II	0.199595	0.943491	1.14309	-2.64177	0.0103288	64.7456	-0.350496	-0.0486929	Welch Two Sample t-test	two.sided	0.0524246	Non-significant
ENO1	OID21037	P06733	Neurology	-0.413515	1.85539	1.44188	2.66496	0.0103567	49.6898	0.101804	0.725226	Welch Two Sample t-test	two.sided	0.0524742	Non-significant
NUDT16	OID31484	Q96DE0	Oncology_II	-0.416974	-2.627	-3.04398	2.66498	0.0104643	47.8615	0.102358	0.731591	Welch Two Sample t-test	two.sided	0.0529261	Non-significant
PRG3	OID30383	Q9Y2Y8	Cardiometabolic_II	0.484226	-2.20128	-1.71706	-2.65242	0.0104923	53.5573	-0.850306	-0.118146	Welch Two Sample t-test	two.sided	0.0529751	Non-significant
SUMF1	OID30486	Q8NBK3	Inflammation_II	-0.325296	-0.647433	-0.972729	2.66996	0.0105878	44.0039	0.0797536	0.570838	Welch Two Sample t-test	two.sided	0.0533081	Non-significant
NUMB	OID30568	P49757	Inflammation_II	0.524096	-3.91843	-3.39434	-2.62572	0.0106135	69.9325	-0.922194	-0.125999	Welch Two Sample t-test	two.sided	0.0533081	Non-significant
XG	OID20259	P55808	Cardiometabolic	0.512064	-1.59623	-1.08416	-2.64997	0.0106282	52.2096	-0.899779	-0.124349	Welch Two Sample t-test	two.sided	0.0533081	Non-significant
MYL6B	OID30936	P14649	Neurology_II	-1.42889	-1.60659	-3.03548	2.69479	0.0106345	36.0052	0.353515	2.50426	Welch Two Sample t-test	two.sided	0.0533081	Non-significant
ELOA	OID21337	Q14241	Oncology	0.280579	-4.47088	-4.1903	-2.64258	0.0106506	55.9601	-0.49328	-0.0678792	Welch Two Sample t-test	two.sided	0.0533081	Non-significant
CDC42BPB	OID31485	Q9Y5S2	Oncology_II	0.209736	-1.5558	-1.34607	-2.6458	0.010812	50.9485	-0.368884	-0.0505886	Welch Two Sample t-test	two.sided	0.0540149	Non-significant
THOP1	OID20194	P52888	Cardiometabolic	-0.341396	-0.447704	-0.7891	2.65191	0.0108292	47.762	0.0825217	0.60027	Welch Two Sample t-test	two.sided	0.0540149	Non-significant
CHAC2	OID21230	Q8WUX2	Oncology	0.202035	-0.683078	-0.481043	-2.61483	0.0108843	71.3679	-0.356083	-0.0479866	Welch Two Sample t-test	two.sided	0.054146	Non-significant
CCL13	OID20655	Q99616	Inflammation	0.500457	-6.70491	-6.20446	-2.61883	0.0109032	66.9364	-0.8819	-0.119014	Welch Two Sample t-test	two.sided	0.054146	Non-significant
GFRA3	OID20933	O60609	Neurology	-0.447478	1.2703	0.822818	2.6449	0.0109196	49.5064	0.107576	0.787381	Welch Two Sample t-test	two.sided	0.054146	Non-significant
CD248	OID30394	Q9HCU0	Cardiometabolic_II	-0.366073	4.64191	4.27584	2.64296	0.0109305	50.2637	0.0879063	0.644239	Welch Two Sample t-test	two.sided	0.054146	Non-significant
IL15RA	OID20498	Q13261	Inflammation	0.229255	-0.486441	-0.257186	-2.61063	0.0110076	71.3412	-0.404341	-0.0541696	Welch Two Sample t-test	two.sided	0.0544348	Non-significant
BRAP	OID31506	Q7Z569	Oncology_II	0.424899	-3.90484	-3.47994	-2.6065	0.0110401	74.5786	-0.749673	-0.100126	Welch Two Sample t-test	two.sided	0.0545021	Non-significant
LGALS8	OID21041	O00214	Neurology	-0.346521	0.822953	0.476432	2.62443	0.0111389	56.5849	0.0820806	0.610961	Welch Two Sample t-test	two.sided	0.0548897	Non-significant
AGR2	OID20896	O95994	Neurology	1.25173	-4.19999	-2.94827	-2.62256	0.0111566	57.4026	-2.20734	-0.296112	Welch Two Sample t-test	two.sided	0.0548897	Non-significant
SMPD3	OID30477	Q9NY59	Inflammation_II	-0.472577	-0.214326	-0.686904	2.66987	0.0112386	36.6848	0.113829	0.831325	Welch Two Sample t-test	two.sided	0.055199	Non-significant
LRP2BP	OID30907	Q9P2M1	Neurology_II	-0.431175	-0.37745	-0.808625	2.67067	0.0115031	34.2086	0.103146	0.759204	Welch Two Sample t-test	two.sided	0.0564022	Non-significant
ANXA11	OID20583	P50995	Inflammation	-0.409233	-2.21711	-2.62634	2.67237	0.0116849	32.4635	0.0974821	0.720984	Welch Two Sample t-test	two.sided	0.0571967	Non-significant
FAM13A	OID31463	O94988	Oncology_II	0.385969	-3.49469	-3.10873	-2.63366	0.0117368	42.4447	-0.681632	-0.0903062	Welch Two Sample t-test	two.sided	0.0573536	Non-significant
ELAC1	OID31029	Q9H777	Neurology_II	-0.358355	-1.62292	-1.98127	2.62048	0.0118022	46.8082	0.0832166	0.633493	Welch Two Sample t-test	two.sided	0.0574882	Non-significant
SPAG1	OID30979	Q07617	Neurology_II	-0.624689	-2.90168	-3.52637	2.66333	0.0118042	33.493	0.147756	1.10162	Welch Two Sample t-test	two.sided	0.0574882	Non-significant
CCL25	OID20674	O15444	Inflammation	0.522498	-6.9578	-6.4353	-2.58396	0.0119149	68.1529	-0.925982	-0.119014	Welch Two Sample t-test	two.sided	0.0579297	Non-significant
TRIM24	OID31271	O15164	Oncology_II	-1.35475	-1.93024	-3.28499	2.82411	0.0119637	16.4696	0.340166	2.36934	Welch Two Sample t-test	two.sided	0.0580693	Non-significant
CD46	OID20380	P15529	Cardiometabolic	-0.34778	0.838184	0.490404	2.58792	0.0120853	60.2106	0.0789877	0.616572	Welch Two Sample t-test	two.sided	0.0585201	Non-significant
TNFRSF17	OID30589	Q02223	Inflammation_II	0.564093	-3.06991	-2.50582	-2.62387	0.0120971	41.6579	-0.998056	-0.13013	Welch Two Sample t-test	two.sided	0.0585201	Non-significant
PCDH12	OID31045	Q9NPG4	Neurology_II	-0.346561	-2.89234	-3.2389	2.60901	0.0121918	46.2458	0.0792214	0.613901	Welch Two Sample t-test	two.sided	0.0588793	Non-significant
S100A4	OID21519	P26447	Oncology	0.323692	-0.556628	-0.232936	-2.57179	0.0123011	68.1976	-0.574834	-0.0725502	Welch Two Sample t-test	two.sided	0.0592274	Non-significant
ATXN10	OID20865	Q9UBB4	Neurology	-1.11608	-1.19398	-2.31007	2.63222	0.0123206	36.8244	0.256823	1.97535	Welch Two Sample t-test	two.sided	0.0592274	Non-significant
C9	OID30698	P02748	Inflammation_II	0.542517	-0.745656	-0.203139	-2.59808	0.0123254	49.3422	-0.962071	-0.122963	Welch Two Sample t-test	two.sided	0.0592274	Non-significant
SOWAHA	OID30888	Q2M3V2	Neurology_II	-1.35876	-1.01648	-2.37524	2.66896	0.0124285	28.4591	0.316677	2.40084	Welch Two Sample t-test	two.sided	0.0596239	Non-significant
CRYZL1	OID30272	O95825	Cardiometabolic_II	-0.449757	-0.140129	-0.589886	2.57453	0.0125307	59.8175	0.100294	0.79922	Welch Two Sample t-test	two.sided	0.0600145	Non-significant
SYNGAP1	OID30797	Q96PV0	Neurology_II	0.512607	-1.94503	-1.43242	-2.63504	0.0125876	33.9311	-0.90798	-0.117235	Welch Two Sample t-test	two.sided	0.0601869	Non-significant
IGLON5	OID31169	A6NGN9	Oncology_II	-0.528286	2.0664	1.53811	2.71533	0.01261	22.0842	0.124889	0.931682	Welch Two Sample t-test	two.sided	0.0601945	Non-significant
GGCT	OID30304	O75223	Cardiometabolic_II	-0.379547	3.86794	3.48839	2.59404	0.0130854	41.1085	0.0840821	0.675013	Welch Two Sample t-test	two.sided	0.0622053	Non-significant
CDH3	OID21008	P22223	Neurology	0.261538	0.61398	0.875518	-2.5782	0.0130911	47.4849	-0.465558	-0.0575181	Welch Two Sample t-test	two.sided	0.0622053	Non-significant
AK1	OID20122	P00568	Cardiometabolic	0.219394	-0.586537	-0.367143	-2.54261	0.0130958	73.9094	-0.391328	-0.0474601	Welch Two Sample t-test	two.sided	0.0622053	Non-significant
LEFTY2	OID21454	O00292	Oncology	0.393327	-6.09006	-5.69673	-2.54162	0.0132013	71.5542	-0.701856	-0.0847969	Welch Two Sample t-test	two.sided	0.0626031	Non-significant
PCSK7	OID31410	Q16549	Oncology_II	-0.564097	-1.3943	-1.95839	2.58211	0.0132363	43.871	0.123775	1.00442	Welch Two Sample t-test	two.sided	0.0626423	Non-significant
SMTN	OID31154	P53814	Neurology_II	0.212893	-1.44936	-1.23647	-2.54015	0.013266	71.1204	-0.380002	-0.0457829	Welch Two Sample t-test	two.sided	0.0626423	Non-significant
BRME1	OID30847	Q0VDD7	Neurology_II	-0.38626	-0.286308	-0.672568	2.59126	0.0132746	40.0841	0.0850132	0.687506	Welch Two Sample t-test	two.sided	0.0626423	Non-significant
CDSN	OID20667	Q15517	Inflammation	0.245628	-3.044	-2.79837	-2.5427	0.013441	63.7076	-0.438629	-0.0526274	Welch Two Sample t-test	two.sided	0.063324	Non-significant
TAP1	OID31289	Q03518	Oncology_II	-1.7472	4.36099	2.61379	2.77063	0.0137244	15.8636	0.40942	3.08498	Welch Two Sample t-test	two.sided	0.0645537	Non-significant
MAD1L1	OID20904	Q9Y6D9	Neurology	0.27972	-4.39884	-4.11913	-2.53929	0.0137504	59.2895	-0.500121	-0.059319	Welch Two Sample t-test	two.sided	0.0645708	Non-significant
PGF	OID20673	P49763	Inflammation	0.391183	0.547567	0.93875	-2.54509	0.0137794	54.6422	-0.699252	-0.0831136	Welch Two Sample t-test	two.sided	0.0646021	Non-significant
AMBP	OID21413	P02760	Oncology	0.189365	-2.75168	-2.56231	-2.55366	0.013803	49.2776	-0.338362	-0.0403675	Welch Two Sample t-test	two.sided	0.064608	Non-significant
DIPK2B	OID30582	Q9H7Y0	Inflammation_II	-0.463413	1.41365	0.950239	2.53377	0.0138837	60.6732	0.0976522	0.829173	Welch Two Sample t-test	two.sided	0.0648807	Non-significant
ITPA	OID30082	Q9BY32	Cardiometabolic_II	0.194014	1.3813	1.57532	-2.54014	0.0140926	52.2417	-0.347263	-0.0407645	Welch Two Sample t-test	two.sided	0.0657045	Non-significant
MAN1A2	OID30262	O60476	Cardiometabolic_II	-0.460753	-2.20229	-2.66305	2.54942	0.0141055	47.0974	0.0971938	0.824311	Welch Two Sample t-test	two.sided	0.0657045	Non-significant
ERC2	OID30880	O15083	Neurology_II	-0.870781	-0.652137	-1.52292	2.54434	0.0142258	47.9294	0.182631	1.55893	Welch Two Sample t-test	two.sided	0.0661578	Non-significant
MAEA	OID21206	Q7L5Y9	Oncology	-0.365707	0.00712857	-0.358579	2.57752	0.0142492	35.558	0.0778296	0.653585	Welch Two Sample t-test	two.sided	0.0661601	Non-significant
GFRAL	OID31091	Q6UXV0	Neurology_II	-0.314275	-3.6267	-3.94097	2.57155	0.0143975	36.0207	0.0664223	0.562128	Welch Two Sample t-test	two.sided	0.0667415	Non-significant
MSLN	OID21380	Q13421	Oncology	-0.448595	-3.00509	-3.45368	2.53784	0.0144692	47.8041	0.0931524	0.804037	Welch Two Sample t-test	two.sided	0.0669665	Non-significant
IGF1R	OID21274	P08069	Oncology	-0.301216	1.44661	1.1454	2.53472	0.0145161	48.7397	0.0623737	0.540059	Welch Two Sample t-test	two.sided	0.0670759	Non-significant
PACS2	OID30186	Q86VP3	Cardiometabolic_II	0.583557	-1.6508	-1.06724	-2.52737	0.0145553	52.2553	-1.04683	-0.120286	Welch Two Sample t-test	two.sided	0.0671497	Non-significant
GSR	OID30700	P00390	Inflammation_II	-0.386347	1.88994	1.50359	2.55122	0.0146535	40.0942	0.0803059	0.692388	Welch Two Sample t-test	two.sided	0.0674951	Non-significant
IL3RA	OID20461	P26951	Inflammation	0.168152	-0.589841	-0.421689	-2.49848	0.014686	74.2151	-0.302246	-0.0340568	Welch Two Sample t-test	two.sided	0.0675368	Non-significant
PDIA2	OID31214	Q13087	Oncology_II	0.837928	-1.32828	-0.49035	-2.72563	0.014825	16.2284	-1.4889	-0.186959	Welch Two Sample t-test	two.sided	0.0680676	Non-significant
TPK1	OID30338	Q9H3S4	Cardiometabolic_II	-0.331057	0.518	0.186943	2.52566	0.0151279	45.1251	0.0670735	0.595041	Welch Two Sample t-test	two.sided	0.0693483	Non-significant
PPY	OID21516	P01298	Oncology	0.564857	-4.58819	-4.02333	-2.54452	0.01525	36.9848	-1.01466	-0.115057	Welch Two Sample t-test	two.sided	0.069797	Non-significant
MFAP4	OID30598	P55083	Inflammation_II	-0.154724	2.67749	2.52277	2.49107	0.0155091	60.2281	0.030492	0.278956	Welch Two Sample t-test	two.sided	0.0708705	Non-significant
AGBL2	OID30793	Q5U5Z8	Neurology_II	1.23411	-5.92633	-4.69222	-2.48117	0.0155727	68.0151	-2.22663	-0.241586	Welch Two Sample t-test	two.sided	0.071049	Non-significant
PLA2G15	OID21473	Q8NCC3	Oncology	-0.306534	1.50444	1.19791	2.48158	0.0156057	66.7211	0.0599609	0.553107	Welch Two Sample t-test	two.sided	0.0710873	Non-significant
BDNF	OID30373	P23560	Cardiometabolic_II	-0.336276	-4.03852	-4.37479	2.48591	0.0156391	61.8297	0.0658545	0.606697	Welch Two Sample t-test	two.sided	0.0711272	Non-significant
WDR46	OID31389	O15213	Oncology_II	-0.479311	-0.946855	-1.42617	2.5043	0.0157908	47.0814	0.0942912	0.864332	Welch Two Sample t-test	two.sided	0.0717041	Non-significant
PDIA4	OID30375	P13667	Cardiometabolic_II	-0.303046	3.68662	3.38357	2.48871	0.0158784	54.9746	0.0590146	0.547078	Welch Two Sample t-test	two.sided	0.0719885	Non-significant
IMPA1	OID20907	P29218	Neurology	-0.231994	0.58988	0.357886	2.48106	0.0159448	59.4853	0.0449212	0.419067	Welch Two Sample t-test	two.sided	0.0721764	Non-significant
LAMP3	OID20638	Q9UQV4	Inflammation	0.315883	-7.63275	-7.31687	-2.51766	0.0163537	36.3749	-0.570251	-0.0615152	Welch Two Sample t-test	two.sided	0.0738934	Non-significant
EIF1AX	OID31125	P47813	Neurology_II	0.137049	0.0481042	0.185154	-2.45927	0.0163753	70.5872	-0.248179	-0.0259201	Welch Two Sample t-test	two.sided	0.0738934	Non-significant
CD1C	OID21483	P29017	Oncology	0.231167	-2.76356	-2.53239	-2.47847	0.016511	51.4946	-0.418371	-0.0439629	Welch Two Sample t-test	two.sided	0.0743896	Non-significant
TXNRD1	OID21135	Q16881	Neurology	-0.281633	0.931444	0.649811	2.4685	0.0166285	56.319	0.0531107	0.510155	Welch Two Sample t-test	two.sided	0.0748023	Non-significant
PTPRS	OID20306	Q13332	Cardiometabolic	-0.379413	2.3854	2.00599	2.46952	0.0167323	53.835	0.0713653	0.68746	Welch Two Sample t-test	two.sided	0.075152	Non-significant
ANKMY2	OID30518	Q8IV38	Inflammation_II	-0.68304	-1.45892	-2.14196	2.51728	0.0167625	33.6304	0.131387	1.23469	Welch Two Sample t-test	two.sided	0.0751709	Non-significant
APEX1	OID21434	P27695	Oncology	0.698917	-5.29166	-4.59275	-2.48948	0.0168247	42.1344	-1.26544	-0.132397	Welch Two Sample t-test	two.sided	0.0753327	Non-significant
BCL7A	OID31218	Q4VC05	Oncology_II	-1.70748	-1.50735	-3.21483	2.6194	0.016947	18.8424	0.342348	3.07261	Welch Two Sample t-test	two.sided	0.075763	Non-significant
CDC25A	OID31189	P30304	Oncology_II	0.46781	-0.938053	-0.470243	-2.60111	0.016994	20.215	-0.842716	-0.0929046	Welch Two Sample t-test	two.sided	0.0758556	Non-significant
CCL16	OID20334	O15467	Cardiometabolic	0.523172	-5.68768	-5.16451	-2.45554	0.0170293	59.0622	-0.94949	-0.0968537	Welch Two Sample t-test	two.sided	0.075896	Non-significant
CNDP1	OID20347	Q96KN2	Cardiometabolic	-0.238978	3.60522	3.36625	2.45792	0.0170625	56.5619	0.0442502	0.433706	Welch Two Sample t-test	two.sided	0.075927	Non-significant
CHM	OID30972	P24386	Neurology_II	-0.396268	2.17396	1.77769	2.49224	0.0173587	36.5559	0.0739694	0.718567	Welch Two Sample t-test	two.sided	0.0771263	Non-significant
DCBLD2	OID21474	Q96PD2	Oncology	-0.384198	0.33024	-0.0539571	2.44662	0.0174366	58.6626	0.0699401	0.698455	Welch Two Sample t-test	two.sided	0.0773529	Non-significant
AXL	OID20363	P30530	Cardiometabolic	-0.294641	1.99893	1.70429	2.43157	0.017714	67.0006	0.0527782	0.536503	Welch Two Sample t-test	two.sided	0.0784632	Non-significant
DHODH	OID30137	Q02127	Cardiometabolic_II	-1.37861	-1.04315	-2.42176	2.51145	0.0180132	28.2447	0.254616	2.5026	Welch Two Sample t-test	two.sided	0.0796662	Non-significant
MATN2	OID20767	O00339	Inflammation	0.32451	1.24515	1.56966	-2.44087	0.0180545	52.5768	-0.591221	-0.0577988	Welch Two Sample t-test	two.sided	0.0797268	Non-significant
ENO3	OID30209	P13929	Cardiometabolic_II	0.499674	-3.52368	-3.024	-2.47699	0.0181075	35.8163	-0.908867	-0.0904806	Welch Two Sample t-test	two.sided	0.0798389	Non-significant
LBR	OID21034	Q14739	Neurology	0.25616	-2.50323	-2.24707	-2.42723	0.0184119	56.7502	-0.467512	-0.0448078	Welch Two Sample t-test	two.sided	0.0810574	Non-significant
TJP3	OID30798	O95049	Neurology_II	0.346007	0.15785	0.503857	-2.42718	0.0186813	52.5136	-0.631999	-0.0600155	Welch Two Sample t-test	two.sided	0.0820795	Non-significant
CCER2	OID30221	I3L3R5	Cardiometabolic_II	-0.553666	-0.556716	-1.11038	2.43494	0.0187236	47.2443	0.0962907	1.01104	Welch Two Sample t-test	two.sided	0.0820795	Non-significant
CCL24	OID20772	O00175	Inflammation	0.446455	-5.77721	-5.33075	-2.40867	0.0187561	67.2784	-0.816394	-0.0765157	Welch Two Sample t-test	two.sided	0.0820795	Non-significant
GSTA3	OID21242	Q16772	Oncology	0.249834	-2.52577	-2.27594	-2.40481	0.0187675	71.624	-0.456952	-0.0427159	Welch Two Sample t-test	two.sided	0.0820795	Non-significant
EFCAB2	OID31313	Q5VUJ9	Oncology_II	0.232796	-0.0207957	0.212	-2.46717	0.0188359	33.8556	-0.424583	-0.0410084	Welch Two Sample t-test	two.sided	0.0820795	Non-significant
CABP2	OID30916	Q9NPB3	Neurology_II	-0.995858	-3.41487	-4.41073	2.44472	0.0188404	41.3805	0.173425	1.81829	Welch Two Sample t-test	two.sided	0.0820795	Non-significant
SCN3B	OID30804	Q9NY72	Neurology_II	0.322971	-0.458046	-0.135075	-2.43446	0.0188599	45.9228	-0.590026	-0.0559157	Welch Two Sample t-test	two.sided	0.0820795	Non-significant
CEACAM19	OID31443	Q7Z692	Oncology_II	-1.28591	-4.00773	-5.29364	2.43595	0.0189165	44.5654	0.222403	2.34942	Welch Two Sample t-test	two.sided	0.0820795	Non-significant
STAT5B	OID21277	P51692	Oncology	-0.298348	-2.81189	-3.11024	2.4006	0.0189249	72.8066	0.0506458	0.54605	Welch Two Sample t-test	two.sided	0.0820795	Non-significant
PQBP1	OID21172	O60828	Oncology	0.245951	-0.968418	-0.722468	-2.4079	0.0189283	64.1887	-0.449994	-0.0419074	Welch Two Sample t-test	two.sided	0.0820795	Non-significant
BTD	OID30754	P43251	Inflammation_II	-0.226538	4.36603	4.1395	2.40665	0.0190571	62.716	0.0384178	0.414659	Welch Two Sample t-test	two.sided	0.0825141	Non-significant
PTRHD1	OID30659	Q6GMV3	Inflammation_II	0.342682	0.372665	0.715346	-2.43264	0.0191078	44.1662	-0.626553	-0.0588103	Welch Two Sample t-test	two.sided	0.0826099	Non-significant
PRSS53	OID31093	Q2L4Q9	Neurology_II	-0.380676	0.479619	0.0989429	2.41319	0.0192891	53.2174	0.0643035	0.697048	Welch Two Sample t-test	two.sided	0.0832688	Non-significant
BGLAP	OID30389	P02818	Cardiometabolic_II	0.778279	1.3902	2.16848	-2.42196	0.0193678	46.7679	-1.42482	-0.131738	Welch Two Sample t-test	two.sided	0.0834841	Non-significant
SCIN	OID30857	Q9Y6U3	Neurology_II	0.462852	-1.70254	-1.23969	-2.42052	0.0194448	46.6693	-0.84761	-0.0780948	Welch Two Sample t-test	two.sided	0.083691	Non-significant
GPD1	OID31358	P21695	Oncology_II	0.485913	-7.03431	-6.5484	-2.42601	0.0195828	42.5384	-0.889969	-0.0818569	Welch Two Sample t-test	two.sided	0.0840708	Non-significant
ALPP	OID21383	P05187	Oncology	0.462492	-9.42466	-8.96217	-2.39153	0.0195913	67.0299	-0.848493	-0.0764923	Welch Two Sample t-test	two.sided	0.0840708	Non-significant
LYPD3	OID21530	O95274	Oncology	0.349006	-3.59215	-3.24314	-2.44132	0.0196607	36.1319	-0.638902	-0.0591101	Welch Two Sample t-test	two.sided	0.0842435	Non-significant
CRTAM	OID20914	O95727	Neurology	0.304697	-4.81615	-4.51145	-2.42063	0.0197714	43.1777	-0.558519	-0.0508763	Welch Two Sample t-test	two.sided	0.0845923	Non-significant
ITGA6	OID20528	P23229	Inflammation	0.156192	-1.7956	-1.6394	-2.396	0.0198444	57.6078	-0.286701	-0.0256838	Welch Two Sample t-test	two.sided	0.0847788	Non-significant
CHGA	OID30403	P10645	Cardiometabolic_II	-0.100949	5.32782	5.22687	2.42632	0.0201163	37.9316	0.0167174	0.18518	Welch Two Sample t-test	two.sided	0.085783	Non-significant
ERP44	OID21338	Q9BS26	Oncology	-0.425997	-3.86092	-4.28692	2.40317	0.0201388	48.3312	0.0696463	0.782347	Welch Two Sample t-test	two.sided	0.085783	Non-significant
MED21	OID30066	Q13503	Cardiometabolic_II	0.293144	-0.587144	-0.294	-2.39136	0.0202435	54.8523	-0.538824	-0.0474638	Welch Two Sample t-test	two.sided	0.0861018	Non-significant
EIF2AK3	OID30060	Q9NZJ5	Cardiometabolic_II	-0.811434	-0.971548	-1.78298	2.40003	0.0204966	46.0166	0.130895	1.49197	Welch Two Sample t-test	two.sided	0.0869593	Non-significant
CD55	OID20377	P08174	Cardiometabolic	-0.35308	2.67685	2.32377	2.3789	0.0205053	61.0769	0.0563008	0.649858	Welch Two Sample t-test	two.sided	0.0869593	Non-significant
FRMD4B	OID30155	Q9Y2L6	Cardiometabolic_II	-1.37781	-0.408712	-1.78652	2.43493	0.0206174	32.1703	0.225444	2.53017	Welch Two Sample t-test	two.sided	0.0873067	Non-significant
ANXA4	OID20123	P09525	Cardiometabolic	0.227787	0.281616	0.509404	-2.37805	0.0207852	56.9137	-0.419604	-0.0359701	Welch Two Sample t-test	two.sided	0.0878881	Non-significant
C19orf12	OID20804	Q9NSK7	Neurology	-0.264132	-1.86357	-2.12771	2.42004	0.0208368	35.0746	0.0425754	0.485689	Welch Two Sample t-test	two.sided	0.0879777	Non-significant
LRCH4	OID30191	O75427	Cardiometabolic_II	1.23171	-5.21751	-3.9858	-2.36113	0.0209295	71.9828	-2.27163	-0.191793	Welch Two Sample t-test	two.sided	0.0882402	Non-significant
SMOC2	OID20730	Q9H3U7	Inflammation	0.376558	0.392338	0.768896	-2.36456	0.021103	63.853	-0.694712	-0.0584042	Welch Two Sample t-test	two.sided	0.0888417	Non-significant
DRG2	OID21335	P55039	Oncology	0.133937	-0.452598	-0.318661	-2.35879	0.021231	67.6368	-0.247255	-0.0206189	Welch Two Sample t-test	two.sided	0.0891016	Non-significant
PINLYP	OID30651	A6NC86	Inflammation_II	0.814229	-6.31558	-5.50135	-2.39717	0.0212475	40.2952	-1.50056	-0.127901	Welch Two Sample t-test	two.sided	0.0891016	Non-significant
VAV3	OID30795	Q9UKW4	Neurology_II	-0.189028	-1.38634	-1.57537	2.36461	0.0212573	60.806	0.029167	0.34889	Welch Two Sample t-test	two.sided	0.0891016	Non-significant
GKN1	OID20885	Q9NS71	Neurology	0.40795	-3.64907	-3.24112	-2.39499	0.021474	39.3677	-0.752382	-0.0635179	Welch Two Sample t-test	two.sided	0.0898797	Non-significant
REG4	OID20784	Q9BYZ8	Inflammation	0.356866	-3.57374	-3.21688	-2.35561	0.0218117	59.412	-0.659965	-0.0537671	Welch Two Sample t-test	two.sided	0.0911609	Non-significant
MAP2K1	OID31468	Q02750	Oncology_II	0.272562	-2.59642	-2.32386	-2.34883	0.0220056	62.5516	-0.504484	-0.040639	Welch Two Sample t-test	two.sided	0.0917258	Non-significant
SPRING1	OID31197	Q9H741	Oncology_II	-0.561349	-0.385516	-0.946864	2.52259	0.0220104	16.8502	0.0915364	1.03116	Welch Two Sample t-test	two.sided	0.0917258	Non-significant
NAGA	OID30509	P17050	Inflammation_II	-0.322887	-0.594991	-0.917879	2.35144	0.0220874	58.5374	0.0480755	0.597699	Welch Two Sample t-test	two.sided	0.0919142	Non-significant
MTDH	OID30538	Q86UE4	Inflammation_II	-1.022	-1.72225	-2.74424	2.35736	0.0224829	48.549	0.15057	1.89342	Welch Two Sample t-test	two.sided	0.0934252	Non-significant
MAG	OID30967	P20916	Neurology_II	0.277746	2.37729	2.65504	-2.3525	0.0225724	50.6513	-0.514809	-0.0406821	Welch Two Sample t-test	two.sided	0.0934405	Non-significant
EGFR	OID20319	P00533	Cardiometabolic	-0.308329	-0.774846	-1.08317	2.33377	0.0225772	67.8584	0.0446855	0.571973	Welch Two Sample t-test	two.sided	0.0934405	Non-significant
MAVS	OID21204	Q7Z434	Oncology	0.140564	-3.50322	-3.36266	-2.33144	0.0225836	70.7484	-0.260787	-0.0203403	Welch Two Sample t-test	two.sided	0.0934405	Non-significant
GRIN2B	OID30802	Q13224	Neurology_II	-0.383466	-1.22439	-1.60785	2.39562	0.022618	31.9765	0.0574055	0.709527	Welch Two Sample t-test	two.sided	0.0934488	Non-significant
VCAN	OID21026	P13611	Neurology	-0.320981	2.19054	1.86956	2.37147	0.0227559	38.9631	0.0471993	0.594762	Welch Two Sample t-test	two.sided	0.0938185	Non-significant
CLEC3B	OID30756	P05452	Inflammation_II	-0.316913	4.11975	3.80284	2.34643	0.0227921	52.1062	0.0459046	0.587921	Welch Two Sample t-test	two.sided	0.0938185	Non-significant
SMNDC1	OID31471	O75940	Oncology_II	0.211178	-5.028	-4.81682	-2.35841	0.0228049	44.5371	-0.391578	-0.0307784	Welch Two Sample t-test	two.sided	0.0938185	Non-significant
SMPDL3B	OID31387	Q92485	Oncology_II	0.523463	1.07412	1.59758	-2.39432	0.0228843	31.0046	-0.969353	-0.0775729	Welch Two Sample t-test	two.sided	0.0940111	Non-significant
PTPRK	OID31461	Q15262	Oncology_II	-0.174899	-0.56188	-0.736779	2.32152	0.0230737	72.4728	0.0247319	0.325066	Welch Two Sample t-test	two.sided	0.0946547	Non-significant
MEGF11	OID30099	A6BM72	Cardiometabolic_II	-0.301476	2.72128	2.4198	2.33539	0.0231867	55.1752	0.0427914	0.56016	Welch Two Sample t-test	two.sided	0.0948316	Non-significant
TREML2	OID21120	Q5T2D2	Neurology	0.485084	-4.74997	-4.26489	-2.36278	0.0232218	38.9958	-0.900349	-0.0698188	Welch Two Sample t-test	two.sided	0.0948316	Non-significant
AMN	OID20492	Q9BXJ7	Inflammation	0.267073	-1.37488	-1.10781	-2.32789	0.0232479	61.0576	-0.496481	-0.0376653	Welch Two Sample t-test	two.sided	0.0948316	Non-significant
LYVE1	OID30728	Q9Y5Y7	Inflammation_II	-0.314523	5.21148	4.89695	2.33985	0.0232482	50.9425	0.0446559	0.584389	Welch Two Sample t-test	two.sided	0.0948316	Non-significant
CXADR	OID20561	P78310	Inflammation	-0.397764	2.20521	1.80745	2.33708	0.0233762	51.2893	0.0561263	0.739401	Welch Two Sample t-test	two.sided	0.0951448	Non-significant
CD109	OID21108	Q6YHK3	Neurology	0.272593	-0.587825	-0.315232	-2.31508	0.0233938	73.7465	-0.507222	-0.0379639	Welch Two Sample t-test	two.sided	0.0951448	Non-significant
FUT3_FUT5	OID21013	P21217_Q11128	Neurology	-0.330572	-1.84891	-2.17948	2.32032	0.0234477	65.5212	0.046086	0.615059	Welch Two Sample t-test	two.sided	0.0951448	Non-significant
CRADD	OID20923	P78560	Neurology	-0.355833	-2.78831	-3.14414	2.34712	0.0234567	44.252	0.0503444	0.661321	Welch Two Sample t-test	two.sided	0.0951448	Non-significant
EDNRB	OID30421	P24530	Inflammation_II	-0.328733	4.48847	4.15973	2.34643	0.0236429	42.9017	0.0461776	0.611289	Welch Two Sample t-test	two.sided	0.0957655	Non-significant
SF3B4	OID21278	Q15427	Oncology	-0.134192	-1.32956	-1.46375	2.3159	0.0237981	63.637	0.0184232	0.249961	Welch Two Sample t-test	two.sided	0.0962588	Non-significant
MANEAL	OID31244	Q5VSG8	Oncology_II	-0.613944	2.28028	1.66634	2.48239	0.023943	16.7804	0.0916248	1.13626	Welch Two Sample t-test	two.sided	0.0966744	Non-significant
PSAP	OID30419	P07602	Cardiometabolic_II	0.0555976	3.59782	3.65341	-2.31936	0.0239677	57.2182	-0.103595	-0.00760025	Welch Two Sample t-test	two.sided	0.0966744	Non-significant
MET	OID20269	P08581	Cardiometabolic	-0.350434	-1.7838	-2.13424	2.30949	0.0240146	66.8342	0.0475522	0.653315	Welch Two Sample t-test	two.sided	0.0967282	Non-significant
STK4	OID20140	Q13043	Cardiometabolic	0.133503	0.447676	0.581179	-2.32658	0.0241822	48.8185	-0.248827	-0.0181794	Welch Two Sample t-test	two.sided	0.0972675	Non-significant
RAD23B	OID21166	P54727	Oncology	-0.267995	-1.15074	-1.41873	2.34434	0.0242589	38.9158	0.036754	0.499237	Welch Two Sample t-test	two.sided	0.097381	Non-significant
CD302	OID21328	Q8IX05	Oncology	-0.436051	1.98811	1.55206	2.33447	0.0242778	43.2868	0.05943	0.812671	Welch Two Sample t-test	two.sided	0.097381	Non-significant
DPP4	OID20406	P27487	Cardiometabolic	0.230131	-3.68748	-3.45735	-2.2998	0.0243339	72.6757	-0.429577	-0.0306855	Welch Two Sample t-test	two.sided	0.0974704	Non-significant
GPRC5C	OID31340	Q9NQ84	Oncology_II	0.265138	-1.74283	-1.4777	-2.33582	0.0244154	41.4547	-0.494298	-0.0359768	Welch Two Sample t-test	two.sided	0.0976617	Non-significant
CXCL13	OID21024	O43927	Neurology	0.693622	-5.10902	-4.4154	-2.34227	0.0245359	37.8026	-1.29321	-0.0940307	Welch Two Sample t-test	two.sided	0.0979555	Non-significant
HAVCR1	OID21422	Q96D42	Oncology	-0.221328	-6.17254	-6.39386	2.31233	0.0245964	54.0502	0.0294323	0.413223	Welch Two Sample t-test	two.sided	0.0979555	Non-significant
ISM2	OID30365	Q6H9L7	Cardiometabolic_II	-0.296079	2.78024	2.48416	2.30359	0.0246294	61.6789	0.0391262	0.553031	Welch Two Sample t-test	two.sided	0.0979555	Non-significant
DDA1	OID30126	Q9BW61	Cardiometabolic_II	0.332398	-1.19961	-0.867211	-2.31135	0.0246542	54.055	-0.620714	-0.0440808	Welch Two Sample t-test	two.sided	0.0979555	Non-significant
ZFYVE19	OID31452	Q96K21	Oncology_II	-0.18538	-2.31679	-2.50217	2.30281	0.0246902	61.4353	0.0244298	0.346329	Welch Two Sample t-test	two.sided	0.0979555	Non-significant
ALCAM	OID20273	Q13740	Cardiometabolic	-0.274597	1.66763	1.39303	2.30039	0.0246998	63.9222	0.0361234	0.513071	Welch Two Sample t-test	two.sided	0.0979555	Non-significant
VASP	OID30692	P50552	Inflammation_II	-0.205424	0.171246	-0.0341786	2.32321	0.0247263	45.1864	0.0273522	0.383497	Welch Two Sample t-test	two.sided	0.0979555	Non-significant
RAB39B	OID30069	Q96DA2	Cardiometabolic_II	-0.374639	-4.98573	-5.36037	2.34332	0.0248105	35.6616	0.0502895	0.698988	Welch Two Sample t-test	two.sided	0.0981545	Non-significant
CCL4	OID20695	P13236	Inflammation	0.362164	0.194562	0.556726	-2.30675	0.0249155	54.2326	-0.676903	-0.0474253	Welch Two Sample t-test	two.sided	0.0984349	Non-significant
PON3	OID20777	Q15166	Inflammation	0.382231	-5.90328	-5.52105	-2.30755	0.0249558	53.0438	-0.714463	-0.0499987	Welch Two Sample t-test	two.sided	0.0984593	Non-significant
CFHR4	OID30758	Q92496	Inflammation_II	0.432836	-0.666243	-0.233407	-2.32004	0.0251469	43.0449	-0.809067	-0.0566059	Welch Two Sample t-test	two.sided	0.0990779	Non-significant
TNFSF12	OID20624	O43508	Inflammation	-0.382725	1.86871	1.48599	2.29977	0.0252754	55.0815	0.0492259	0.716224	Welch Two Sample t-test	two.sided	0.0993738	Non-significant
TNFSF10	OID20611	P50591	Inflammation	-0.250551	-6.41137	-6.66192	2.29592	0.0252924	58.3281	0.0321323	0.468969	Welch Two Sample t-test	two.sided	0.0993738	Non-significant
PIK3IP1	OID21094	Q96FE7	Neurology	-0.179229	5.14424	4.96501	2.30316	0.0253252	51.7018	0.0230528	0.335405	Welch Two Sample t-test	two.sided	0.0993738	Non-significant
CSF1R	OID30681	P07333	Inflammation_II	-0.280873	4.23841	3.95754	2.31162	0.0254452	44.8875	0.0361332	0.525613	Welch Two Sample t-test	two.sided	0.0997093	Non-significant
BTC	OID21199	P35070	Oncology	-0.236245	-0.82588	-1.06212	2.2905	0.0256106	58.5552	0.0298274	0.442663	Welch Two Sample t-test	two.sided	0.100221	Non-significant
PDZK1	OID30550	Q5T2W1	Inflammation_II	-0.353649	-2.56848	-2.92212	2.29844	0.0258751	48.6425	0.0443891	0.662909	Welch Two Sample t-test	two.sided	0.100985	Non-significant
LUZP2	OID31402	Q86TE4	Oncology_II	-0.224582	5.25318	5.0286	2.29092	0.0258758	54.2926	0.0280648	0.4211	Welch Two Sample t-test	two.sided	0.100985	Non-significant
LILRB4	OID20429	Q8NHJ6	Inflammation	0.301016	0.405373	0.706389	-2.29532	0.0259317	50.1689	-0.564403	-0.037629	Welch Two Sample t-test	two.sided	0.100989	Non-significant
OSBPL2	OID31085	Q9H1P3	Neurology_II	0.0861348	0.0266438	0.112779	-2.27322	0.0259467	73.2333	-0.161648	-0.0106219	Welch Two Sample t-test	two.sided	0.100989	Non-significant
THAP12	OID31238	O43422	Oncology_II	0.601036	-3.68424	-3.0832	-2.36113	0.0260363	25.8705	-1.12441	-0.0776642	Welch Two Sample t-test	two.sided	0.101202	Non-significant
TGFBR1	OID30502	P36897	Inflammation_II	-0.542764	0.716361	0.173596	2.32374	0.0261456	34.5818	0.0683792	1.01715	Welch Two Sample t-test	two.sided	0.10149	Non-significant
LIPF	OID30266	P07098	Cardiometabolic_II	-0.398045	-3.11435	-3.5124	2.28633	0.026373	51.5759	0.0486237	0.747467	Welch Two Sample t-test	two.sided	0.102151	Non-significant
PROCR	OID30149	Q9UNN8	Cardiometabolic_II	0.273853	-0.301306	-0.0274536	-2.29448	0.0264098	45.6807	-0.514143	-0.0335626	Welch Two Sample t-test	two.sided	0.102151	Non-significant
CSNK2A1	OID31053	P68400	Neurology_II	-0.217492	0.452863	0.235371	2.30121	0.0264221	41.9062	0.0267462	0.408237	Welch Two Sample t-test	two.sided	0.102151	Non-significant
SOD2	OID21114	P04179	Neurology	-0.341478	0.68086	0.339382	2.27506	0.026523	59.4492	0.041184	0.641773	Welch Two Sample t-test	two.sided	0.102276	Non-significant
ENTPD6	OID20100	O75354	Cardiometabolic	-0.304312	0.593794	0.289482	2.27659	0.026558	57.3967	0.036682	0.571941	Welch Two Sample t-test	two.sided	0.102276	Non-significant
NAAA	OID20931	Q02083	Neurology	-0.352689	-3.01853	-3.37122	2.28172	0.0265606	52.8546	0.0426381	0.662739	Welch Two Sample t-test	two.sided	0.102276	Non-significant
LRRC25	OID21333	Q8N386	Oncology	-0.326083	-4.34958	-4.67566	2.30593	0.026805	37.0948	0.0395822	0.612585	Welch Two Sample t-test	two.sided	0.103044	Non-significant
OMG	OID21352	P23515	Oncology	-0.0772631	6.92416	6.8469	2.26282	0.0268315	68.2719	0.0091335	0.145393	Welch Two Sample t-test	two.sided	0.103044	Non-significant
OLR1	OID20183	P78380	Cardiometabolic	-0.275526	5.45285	5.17732	2.27968	0.0269303	49.9679	0.0327646	0.518287	Welch Two Sample t-test	two.sided	0.103287	Non-significant
RTBDN	OID21343	Q9BSG5	Oncology	0.582747	1.12481	1.70756	-2.26703	0.0269812	60.3915	-1.09686	-0.0686328	Welch Two Sample t-test	two.sided	0.103344	Non-significant
TIA1	OID20068	P31483	Cardiometabolic	0.198859	-0.0622878	0.136571	-2.26943	0.0270603	56.7627	-0.374342	-0.0233766	Welch Two Sample t-test	two.sided	0.10351	Non-significant
CACNA1H	OID30064	O95180	Cardiometabolic_II	-0.433401	0.322308	-0.111093	2.30354	0.0272063	35.5665	0.0516626	0.81514	Welch Two Sample t-test	two.sided	0.103799	Non-significant
IL12B	OID20666	P29460	Inflammation	0.413091	-4.51999	-4.1069	-2.28803	0.0272077	42.2255	-0.777388	-0.0487948	Welch Two Sample t-test	two.sided	0.103799	Non-significant
FCRL3	OID20443	Q96P31	Inflammation	0.306541	-2.25858	-1.95204	-2.25997	0.0275701	58.3612	-0.578016	-0.0350653	Welch Two Sample t-test	two.sided	0.105043	Non-significant
AIFM1	OID21287	O95831	Oncology	-0.153919	-0.87636	-1.03028	2.28886	0.0276325	38.6903	0.017864	0.289974	Welch Two Sample t-test	two.sided	0.105089	Non-significant
DDX1	OID31518	Q92499	Oncology_II	0.400815	-0.252794	0.148021	-2.26153	0.0276786	55.3067	-0.755952	-0.0456787	Welch Two Sample t-test	two.sided	0.105089	Non-significant
GUCA2A	OID21101	Q02747	Neurology	0.52146	-1.84396	-1.3225	-2.27485	0.0276914	45.3529	-0.98305	-0.0598706	Welch Two Sample t-test	two.sided	0.105089	Non-significant
AGXT	OID20139	P21549	Cardiometabolic	-0.172287	-2.25686	-2.42915	2.24173	0.0279366	74.9808	0.0191846	0.325389	Welch Two Sample t-test	two.sided	0.105638	Non-significant
TBCB	OID20993	Q99426	Neurology	-0.17884	-0.703978	-0.882818	2.24159	0.0279637	74.5555	0.019889	0.337792	Welch Two Sample t-test	two.sided	0.105638	Non-significant
GIPC3	OID31507	Q8TF64	Oncology_II	-0.404952	-2.30776	-2.71271	2.2461	0.027975	67.4947	0.0451371	0.764766	Welch Two Sample t-test	two.sided	0.105638	Non-significant
MMP8	OID21019	P22894	Neurology	0.473443	-3.84422	-3.37078	-2.27587	0.0279824	42.275	-0.893178	-0.0537085	Welch Two Sample t-test	two.sided	0.105638	Non-significant
GIMAP7	OID30639	Q8NHV1	Inflammation_II	0.444156	-3.50654	-3.06239	-2.27192	0.0281412	43.0826	-0.838393	-0.0499191	Welch Two Sample t-test	two.sided	0.106099	Non-significant
CLSPN	OID20831	Q9HAW4	Neurology	0.196593	-0.0467292	0.149864	-2.27338	0.0281828	41.9721	-0.371113	-0.0220742	Welch Two Sample t-test	two.sided	0.106117	Non-significant
PAFAH1B3	OID30998	Q15102	Neurology_II	-0.173378	-7.25059	-7.42397	2.2609	0.0284419	46.938	0.0191018	0.327654	Welch Two Sample t-test	two.sided	0.106846	Non-significant
PROK1	OID20543	P58294	Inflammation	0.203557	-4.74495	-4.5414	-2.25002	0.0284502	55.2467	-0.384842	-0.0222713	Welch Two Sample t-test	two.sided	0.106846	Non-significant
ADRA2A	OID30067	P08913	Cardiometabolic_II	-0.298969	-1.05318	-1.35215	2.25347	0.0284946	51.7417	0.0327141	0.565225	Welch Two Sample t-test	two.sided	0.106873	Non-significant
MRI1	OID30891	Q9BV20	Neurology_II	-0.274856	-1.3985	-1.67336	2.26854	0.0287083	40.4078	0.0300601	0.519653	Welch Two Sample t-test	two.sided	0.107439	Non-significant
GP1BA	OID20381	P07359	Cardiometabolic	0.339156	-6.26647	-5.92732	-2.26592	0.0287199	41.6221	-0.641297	-0.0370146	Welch Two Sample t-test	two.sided	0.107439	Non-significant
IL18	OID20694	Q14116	Inflammation	0.37399	-3.634	-3.26001	-2.269	0.028913	38.7686	-0.707445	-0.0405352	Welch Two Sample t-test	two.sided	0.108022	Non-significant
ATRN	OID30735	O75882-2	Inflammation_II	-0.278289	2.45259	2.1743	2.24815	0.0289552	50.5716	0.0297278	0.52685	Welch Two Sample t-test	two.sided	0.10804	Non-significant
FOSB	OID20791	P53539	Neurology	0.143922	-0.747919	-0.603996	-2.25319	0.029022	46.3428	-0.27247	-0.0153745	Welch Two Sample t-test	two.sided	0.108149	Non-significant
ASS1	OID30170	P00966	Cardiometabolic_II	0.533847	-5.43618	-4.90233	-2.2781	0.0290832	34.2184	-1.00997	-0.0577251	Welch Two Sample t-test	two.sided	0.108237	Non-significant
DOK1	OID31111	Q99704	Neurology_II	-0.272226	-1.72783	-2.00006	2.22515	0.0292112	71.8541	0.0283358	0.516116	Welch Two Sample t-test	two.sided	0.108574	Non-significant
MTSS2	OID31409	Q765P7	Oncology_II	-0.663825	-1.17604	-1.83987	2.27885	0.0294907	31.9967	0.0704668	1.25718	Welch Two Sample t-test	two.sided	0.109472	Non-significant
APBB1IP	OID21359	Q7Z5R6	Oncology	0.110014	-1.03451	-0.924493	-2.21711	0.0298522	70.2678	-0.208971	-0.0110559	Welch Two Sample t-test	two.sided	0.110672	Non-significant
TIMP4	OID21147	Q99727	Neurology	-0.339543	1.8618	1.52226	2.21991	0.029895	65.4335	0.0341128	0.644974	Welch Two Sample t-test	two.sided	0.110688	Non-significant
TPPP3	OID20842	Q9BW30	Neurology	-0.504912	-0.229087	-0.734	2.27108	0.0299959	32.0571	0.0520871	0.957738	Welch Two Sample t-test	two.sided	0.110919	Non-significant
LEG1	OID30608	Q6P5S2	Inflammation_II	0.372844	-5.63636	-5.26351	-2.25301	0.0300465	38.4204	-0.707735	-0.0379535	Welch Two Sample t-test	two.sided	0.110965	Non-significant
KLB	OID20888	Q86Z14	Neurology	0.894291	-5.76674	-4.87245	-2.22785	0.03014	53.2183	-1.69935	-0.0892336	Welch Two Sample t-test	two.sided	0.111107	Non-significant
SMAD3	OID31418	P84022	Oncology_II	0.369675	-1.12335	-0.753671	-2.21686	0.0301621	64.5425	-0.702755	-0.0365953	Welch Two Sample t-test	two.sided	0.111107	Non-significant
OPTC	OID21362	Q9UBM4	Oncology	-0.530534	-3.6756	-4.20613	2.26311	0.0304431	32.4784	0.0532985	1.00777	Welch Two Sample t-test	two.sided	0.111999	Non-significant
VPS28	OID31273	Q9UK41	Oncology_II	0.289516	-0.662985	-0.373469	-2.28176	0.0306417	26.8915	-0.549908	-0.0291245	Welch Two Sample t-test	two.sided	0.112467	Non-significant
AKR1B10	OID30955	O60218	Neurology_II	-1.17263	-4.87224	-6.04487	2.25776	0.030648	33.2424	0.116242	2.22903	Welch Two Sample t-test	two.sided	0.112467	Non-significant
LRIG1	OID21429	Q96JA1	Oncology	-0.309121	-0.929671	-1.23879	2.20135	0.0308547	73.416	0.029284	0.588959	Welch Two Sample t-test	two.sided	0.112955	Non-significant
KEL	OID20881	P23276	Neurology	0.38947	-4.18428	-3.79481	-2.21721	0.0308593	53.7431	-0.741681	-0.0372588	Welch Two Sample t-test	two.sided	0.112955	Non-significant
GSAP	OID21173	A4D1B5	Oncology	-0.215649	-2.65777	-2.87341	2.22436	0.0313365	43.7146	0.0202255	0.411072	Welch Two Sample t-test	two.sided	0.114557	Non-significant
NEXN	OID30678	Q0ZGT2	Inflammation_II	0.209562	0.187452	0.397014	-2.21172	0.0315308	50.5838	-0.39982	-0.019304	Welch Two Sample t-test	two.sided	0.115074	Non-significant
ATP1B2	OID30118	P14415	Cardiometabolic_II	-0.254426	0.108019	-0.146407	2.21858	0.0315856	45.1539	0.0234708	0.485381	Welch Two Sample t-test	two.sided	0.115074	Non-significant
BRK1	OID20883	Q8WUW1	Neurology	0.316178	-1.80614	-1.48996	-2.19387	0.0315975	69.3727	-0.60366	-0.0286961	Welch Two Sample t-test	two.sided	0.115074	Non-significant
OMP	OID30835	P47874	Neurology_II	-0.594654	1.5284	0.933746	2.23071	0.0316716	38.0555	0.0550255	1.13428	Welch Two Sample t-test	two.sided	0.115199	Non-significant
UBE2B	OID31368	P63146	Oncology_II	0.15358	0.275638	0.429218	-2.20457	0.0317408	54.3011	-0.29323	-0.0139291	Welch Two Sample t-test	two.sided	0.115305	Non-significant
REG3G	OID31408	Q6UW15	Oncology_II	-0.855125	-2.66284	-3.51796	2.22151	0.0317966	41.7334	0.0781588	1.63209	Welch Two Sample t-test	two.sided	0.115363	Non-significant
AGR3	OID21243	Q8TD06	Oncology	-0.947529	-2.81041	-3.75794	2.25201	0.0320827	28.9332	0.086918	1.80814	Welch Two Sample t-test	two.sided	0.116254	Non-significant
WASL	OID30467	O00401	Inflammation_II	-0.843356	-1.61785	-2.4612	2.23323	0.0323214	33.5189	0.0754926	1.61122	Welch Two Sample t-test	two.sided	0.116973	Non-significant
ATOX1	OID21476	O00244	Oncology	-0.35211	3.45513	3.10302	2.21837	0.0323887	39.2066	0.0311137	0.673106	Welch Two Sample t-test	two.sided	0.11707	Non-significant
LY6D	OID20708	Q14210	Inflammation	0.425414	-1.21935	-0.793939	-2.18406	0.0324739	66.7842	-0.814222	-0.0366061	Welch Two Sample t-test	two.sided	0.117231	Non-significant
NRN1	OID30983	Q9NPD7	Neurology_II	0.373311	-0.863718	-0.490407	-2.22693	0.0325797	34.5001	-0.713804	-0.032818	Welch Two Sample t-test	two.sided	0.117466	Non-significant
IGFL4	OID30500	Q6B9Z1	Inflammation_II	-0.275163	-1.03501	-1.31017	2.18772	0.0327103	58.3255	0.0234249	0.526901	Welch Two Sample t-test	two.sided	0.11779	Non-significant
CRHBP	OID20747	P24387	Inflammation	0.261257	-3.68427	-3.42302	-2.18054	0.0328579	64.744	-0.500557	-0.0219557	Welch Two Sample t-test	two.sided	0.118	Non-significant
OBP2B	OID20980	Q9NPH6	Neurology	-0.813568	-1.31951	-2.13308	2.18678	0.0329312	56.2772	0.0683656	1.55877	Welch Two Sample t-test	two.sided	0.118	Non-significant
TGFB2	OID31417	P61812	Oncology_II	0.238076	1.58449	1.82257	-2.17606	0.0329576	69.3936	-0.456315	-0.0198377	Welch Two Sample t-test	two.sided	0.118	Non-significant
PKD2	OID30184	Q13563	Cardiometabolic_II	-0.336571	-1.40377	-1.74034	2.18628	0.0329699	56.2815	0.0282116	0.644929	Welch Two Sample t-test	two.sided	0.118	Non-significant
NUP50	OID30100	Q9UKX7	Cardiometabolic_II	0.114684	-0.264773	-0.150089	-2.18012	0.0329962	62.9353	-0.219807	-0.00956038	Welch Two Sample t-test	two.sided	0.118	Non-significant
HHEX	OID31107	Q03014	Neurology_II	-0.615753	-4.94568	-5.56143	2.20155	0.0330139	43.7755	0.0519919	1.17951	Welch Two Sample t-test	two.sided	0.118	Non-significant
NCF2	OID20567	P19878	Inflammation	-0.176429	-5.13431	-5.31074	2.19922	0.0331262	44.2985	0.0147802	0.338078	Welch Two Sample t-test	two.sided	0.118255	Non-significant
SHPK	OID31292	Q9UHJ6	Oncology_II	0.233911	-0.653411	-0.4195	-2.27726	0.0332684	21.1569	-0.447424	-0.0203975	Welch Two Sample t-test	two.sided	0.118616	Non-significant
PRSS8	OID20763	Q16651	Inflammation	-0.399845	0.738691	0.338846	2.18168	0.0334764	54.3555	0.0324573	0.767233	Welch Two Sample t-test	two.sided	0.119091	Non-significant
RAB33A	OID30122	Q14088	Cardiometabolic_II	-0.379895	-0.0295604	-0.409456	2.22054	0.0334839	32.445	0.031599	0.728191	Welch Two Sample t-test	two.sided	0.119091	Non-significant
TNFSF9	OID30435	P41273	Inflammation_II	-0.275072	1.82615	1.55108	2.19072	0.0335985	45.8084	0.0222999	0.527845	Welch Two Sample t-test	two.sided	0.119351	Non-significant
MORF4L1	OID31257	Q9UBU8	Oncology_II	0.67917	-1.07154	-0.392369	-2.25404	0.0336758	23.8104	-1.30131	-0.0570305	Welch Two Sample t-test	two.sided	0.119479	Non-significant
KIRREL2	OID20873	Q6UWL6	Neurology	-0.3613	-0.860715	-1.22201	2.17141	0.0337293	62.0974	0.0287024	0.693897	Welch Two Sample t-test	two.sided	0.119522	Non-significant
CLUL1	OID20198	Q15846	Cardiometabolic	-0.330699	2.93401	2.60331	2.18104	0.0338061	51.1175	0.0263168	0.635082	Welch Two Sample t-test	two.sided	0.119647	Non-significant
LATS1	OID30523	O95835	Inflammation_II	-0.933131	-2.40127	-3.3344	2.20308	0.0340331	36.2236	0.074301	1.79196	Welch Two Sample t-test	two.sided	0.120303	Non-significant
IGLC2	OID30740	P0DOY2	Inflammation_II	0.405375	1.74099	2.14637	-2.19984	0.0342397	36.4508	-0.778941	-0.0318095	Welch Two Sample t-test	two.sided	0.120885	Non-significant
ADH4	OID20117	P08319	Cardiometabolic	0.154584	-4.4023	-4.24771	-2.15644	0.0345049	69.6298	-0.297567	-0.0115998	Welch Two Sample t-test	two.sided	0.121673	Non-significant
OMD	OID20725	Q99983	Inflammation	-0.0960888	3.81407	3.71799	2.17147	0.0347782	48.8806	0.00715837	0.185019	Welch Two Sample t-test	two.sided	0.122487	Non-significant
TUBB3	OID30799	Q13509	Neurology_II	0.205953	-0.0921208	0.113832	-2.18521	0.0348873	39.3689	-0.396532	-0.0153739	Welch Two Sample t-test	two.sided	0.122675	Non-significant
AP2B1	OID30949	P63010	Neurology_II	0.404594	-1.19333	-0.788741	-2.19691	0.0349164	34.1225	-0.778813	-0.0303746	Welch Two Sample t-test	two.sided	0.122675	Non-significant
GALNT2	OID21423	Q10471	Oncology	-0.295003	-1.33908	-1.63408	2.15756	0.0350405	59.0664	0.0214133	0.568593	Welch Two Sample t-test	two.sided	0.122937	Non-significant
AMY1A_AMY1B_AMY1C	OID30707	P0DUB6_P0DTE7_P0DTE8	Inflammation_II	-0.313776	0.989619	0.675843	2.17483	0.0350762	43.8771	0.0229841	0.604568	Welch Two Sample t-test	two.sided	0.122937	Non-significant
SERPINA1	OID30750	P01009	Inflammation_II	0.193253	0.621715	0.814968	-2.19467	0.0351449	33.8611	-0.37223	-0.0142754	Welch Two Sample t-test	two.sided	0.123029	Non-significant
RNF168	OID30506	Q8IYW5	Inflammation_II	-0.830993	-1.62976	-2.46075	2.20662	0.0351965	29.7775	0.0616491	1.60034	Welch Two Sample t-test	two.sided	0.12306	Non-significant
RRP15	OID30867	Q9Y3B9	Neurology_II	1.24455	-6.02421	-4.77966	-2.16654	0.0352763	47.8954	-2.39961	-0.0894928	Welch Two Sample t-test	two.sided	0.12319	Non-significant
TRIM58	OID31429	Q8NG06	Oncology_II	0.271297	-0.947615	-0.676318	-2.14334	0.0354256	72.8394	-0.523573	-0.0190206	Welch Two Sample t-test	two.sided	0.12343	Non-significant
AP3S2	OID31117	P59780	Neurology_II	-0.0978756	-0.153571	-0.251446	2.14705	0.0354305	66.6715	0.00687698	0.188874	Welch Two Sample t-test	two.sided	0.12343	Non-significant
CEACAM3	OID21245	P40198	Oncology	-0.25709	-0.371992	-0.629082	2.14298	0.0358377	65.4486	0.0175273	0.496653	Welch Two Sample t-test	two.sided	0.124698	Non-significant
FETUB	OID20404	Q9UGM5	Cardiometabolic	0.423975	-5.57233	-5.14835	-2.15474	0.035964	50.6171	-0.819068	-0.0288824	Welch Two Sample t-test	two.sided	0.124976	Non-significant
ACP6	OID21432	Q9NPH0	Oncology	-0.518227	-1.14502	-1.66324	2.14735	0.0360041	57.3626	0.0350317	1.00142	Welch Two Sample t-test	two.sided	0.124976	Non-significant
PSMA1	OID21221	P25786	Oncology	-0.442914	-1.44309	-1.886	2.17843	0.036048	35.7609	0.0304709	0.855357	Welch Two Sample t-test	two.sided	0.124978	Non-significant
CNPY2	OID20069	Q9Y2B0	Cardiometabolic	-0.193475	0.708257	0.514782	2.14894	0.0361184	54.2544	0.0129893	0.373961	Welch Two Sample t-test	two.sided	0.125072	Non-significant
CST5	OID20995	P28325	Neurology	-0.118206	-1.48351	-1.60172	2.16072	0.0361935	44.0677	0.00795675	0.228454	Welch Two Sample t-test	two.sided	0.125182	Non-significant
RBP1	OID30913	P09455	Neurology_II	-0.393347	0.916865	0.523518	2.15964	0.0366899	41.0717	0.0255369	0.761158	Welch Two Sample t-test	two.sided	0.126747	Non-significant
VAMP5	OID20071	O95183	Cardiometabolic	0.257923	-0.0416306	0.216293	-2.16966	0.0367631	35.7354	-0.49908	-0.0167666	Welch Two Sample t-test	two.sided	0.126848	Non-significant
EDDM3B	OID31365	P56851	Oncology_II	0.202168	-2.68812	-2.48595	-2.13126	0.0368588	64.9255	-0.391617	-0.0127183	Welch Two Sample t-test	two.sided	0.126903	Non-significant
TTR	OID30782	P02766	Inflammation_II	-0.0355988	2.35126	2.31566	2.16667	0.0368981	36.3118	0.00228677	0.0689108	Welch Two Sample t-test	two.sided	0.126903	Non-significant
LRG1	OID30751	P02750	Inflammation_II	0.352824	2.1209	2.47372	-2.13813	0.0369107	55.6635	-0.683433	-0.0222146	Welch Two Sample t-test	two.sided	0.126903	Non-significant
BIN2	OID21067	Q9UBW5	Neurology	-0.329198	-0.500737	-0.829936	2.15647	0.0370138	40.661	0.0208243	0.637572	Welch Two Sample t-test	two.sided	0.127106	Non-significant
IRAK4	OID20577	Q9NWZ3	Inflammation	-0.296237	-1.74359	-2.03983	2.12982	0.0372313	60.9678	0.0181062	0.574367	Welch Two Sample t-test	two.sided	0.127701	Non-significant
TBR1	OID30923	Q16650	Neurology_II	-0.291054	-0.00170652	-0.292761	2.13939	0.0375465	47.7366	0.017477	0.564631	Welch Two Sample t-test	two.sided	0.128629	Non-significant
SKIV2L	OID30056	Q15477	Cardiometabolic_II	0.369409	-1.05635	-0.686937	-2.1519	0.0380024	36.9839	-0.717243	-0.021575	Welch Two Sample t-test	two.sided	0.129896	Non-significant
PCSK9	OID20235	Q8NBP7	Cardiometabolic	-0.382982	-3.24389	-3.62687	2.12606	0.0380063	54.9508	0.021972	0.743992	Welch Two Sample t-test	two.sided	0.129896	Non-significant
SDC1	OID20169	P18827	Cardiometabolic	-0.306137	-1.06177	-1.36791	2.13202	0.0383113	46.5615	0.0171996	0.595075	Welch Two Sample t-test	two.sided	0.130784	Non-significant
SOX9	OID30905	P48436	Neurology_II	-1.19882	0.199496	-0.999321	2.16621	0.0386333	29.0741	0.0670753	2.33056	Welch Two Sample t-test	two.sided	0.131687	Non-significant
AP1G2	OID31348	O75843	Oncology_II	-0.308045	-4.16293	-4.47098	2.13981	0.0386847	38.9951	0.0168585	0.599231	Welch Two Sample t-test	two.sided	0.131687	Non-significant
ST13	OID30624	P50502	Inflammation_II	-0.297611	-1.2882	-1.58581	2.11751	0.0387128	55.4768	0.0160018	0.57922	Welch Two Sample t-test	two.sided	0.131687	Non-significant
LMOD2	OID30864	Q6P5Q4	Neurology_II	-0.71192	-0.672987	-1.38491	2.11702	0.0393413	49.1704	0.0361913	1.38765	Welch Two Sample t-test	two.sided	0.133668	Non-significant
CCN5	OID21068	O76076	Neurology	0.44978	-2.48223	-2.03245	-2.10728	0.0394294	57.9743	-0.877032	-0.0225278	Welch Two Sample t-test	two.sided	0.13381	Non-significant
IPCEF1	OID20977	Q8WWN9	Neurology	-0.352409	-4.64759	-5	2.12595	0.0394984	41.5257	0.0177672	0.68705	Welch Two Sample t-test	two.sided	0.133887	Non-significant
AKT2	OID31052	P31751	Neurology_II	0.299788	-0.16247	0.137318	-2.0934	0.0398086	72.5589	-0.585226	-0.0143497	Welch Two Sample t-test	two.sided	0.13478	Non-significant
USP25	OID31428	Q9UHP3	Oncology_II	-0.247348	-1.41139	-1.65874	2.11581	0.039998	44.4491	0.0118092	0.482888	Welch Two Sample t-test	two.sided	0.135263	Non-significant
SERPINI1	OID30604	Q99574	Inflammation_II	-0.0687137	4.229	4.16028	2.10987	0.0401076	48.0103	0.00323218	0.134195	Welch Two Sample t-test	two.sided	0.135314	Non-significant
SPINT1	OID21109	O43278	Neurology	-0.383084	-0.0616375	-0.444721	2.10524	0.0401277	51.9098	0.0179259	0.748242	Welch Two Sample t-test	two.sided	0.135314	Non-significant
APOF	OID30701	Q13790	Inflammation_II	0.588916	-4.1416	-3.55269	-2.10808	0.0401787	48.8465	-1.15036	-0.0274734	Welch Two Sample t-test	two.sided	0.135314	Non-significant
TALDO1	OID30414	P37837	Cardiometabolic_II	-0.269687	3.75329	3.4836	2.10561	0.0402006	50.8155	0.012532	0.526842	Welch Two Sample t-test	two.sided	0.135314	Non-significant
SUMF2	OID21032	Q8NBJ7	Neurology	-0.284567	2.36882	2.08426	2.09674	0.0402744	59.5261	0.0130447	0.55609	Welch Two Sample t-test	two.sided	0.135405	Non-significant
IL5RA	OID20601	Q01344	Inflammation	0.398205	-5.45126	-5.05305	-2.12827	0.0404071	35.1171	-0.777999	-0.0184109	Welch Two Sample t-test	two.sided	0.135693	Non-significant
TGFBI	OID20417	Q15582	Cardiometabolic	0.34044	-1.92835	-1.58791	-2.09511	0.0405055	58.4344	-0.665653	-0.0152264	Welch Two Sample t-test	two.sided	0.135865	Non-significant
DCLRE1C	OID31240	Q96SD1	Oncology_II	0.601385	-0.262678	0.338707	-2.20498	0.0407537	17.9339	-1.17454	-0.0282281	Welch Two Sample t-test	two.sided	0.136528	Non-significant
PLXNB3	OID20160	Q9ULL4	Cardiometabolic	-0.311816	4.85729	4.54547	2.09149	0.0407977	59.0039	0.0134926	0.61014	Welch Two Sample t-test	two.sided	0.136528	Non-significant
HRC	OID30211	P23327	Cardiometabolic_II	-0.216174	-2.00323	-2.21941	2.10673	0.0409943	43.1393	0.0092579	0.423091	Welch Two Sample t-test	two.sided	0.137027	Non-significant
S100A16	OID20878	Q96FQ6	Neurology	-1.05944	-3.87918	-4.93862	2.13135	0.0411498	30.7922	0.0453743	2.0735	Welch Two Sample t-test	two.sided	0.137237	Non-significant
IFNG	OID20495	P01579	Inflammation	-1.25983	-3.90112	-5.16095	2.09548	0.0411521	50.5959	0.0526117	2.46705	Welch Two Sample t-test	two.sided	0.137237	Non-significant
FKBP1B	OID20618	P68106	Inflammation	-0.101678	-0.306151	-0.407829	2.10699	0.0412206	41.3933	0.00424833	0.199107	Welch Two Sample t-test	two.sided	0.137307	Non-significant
HSD11B1	OID20575	P28845	Inflammation	0.172426	-4.36912	-4.1967	-2.07545	0.0414594	73.1861	-0.337995	-0.00685729	Welch Two Sample t-test	two.sided	0.137943	Non-significant
PMM2	OID30125	O15305	Cardiometabolic_II	0.313168	0.346175	0.659343	-2.11199	0.0415479	36.747	-0.613684	-0.012652	Welch Two Sample t-test	two.sided	0.138079	Non-significant
TNFSF8	OID30384	P32971	Cardiometabolic_II	-0.262095	6.82565	6.56356	2.09178	0.0416198	49.4035	0.0103523	0.513838	Welch Two Sample t-test	two.sided	0.138158	Non-significant
NOMO1	OID21106	Q15155	Neurology	-0.278908	-1.55222	-1.83113	2.07582	0.041791	66.3267	0.0106733	0.547142	Welch Two Sample t-test	two.sided	0.138568	Non-significant
LY9	OID20670	Q9HBG7	Inflammation	0.252224	-6.37284	-6.12061	-2.09617	0.042014	42.8154	-0.494916	-0.00953324	Welch Two Sample t-test	two.sided	0.139147	Non-significant
MGMT	OID20588	P16455	Inflammation	0.252685	-2.99067	-2.73798	-2.07859	0.0422138	56.4243	-0.49617	-0.00920043	Welch Two Sample t-test	two.sided	0.139545	Non-significant
FMR1	OID21233	Q06787	Oncology	-0.597379	-0.544153	-1.14153	2.09582	0.0422308	41.5522	0.0219731	1.17279	Welch Two Sample t-test	two.sided	0.139545	Non-significant
DAPP1	OID20524	Q9UN19	Inflammation	-0.187649	-0.832108	-1.01976	2.08303	0.0424242	49.6045	0.00667274	0.368625	Welch Two Sample t-test	two.sided	0.139975	Non-significant
SCGN	OID20457	O76038	Inflammation	0.193249	-1.52648	-1.33323	-2.07986	0.0424944	51.9008	-0.379704	-0.00679397	Welch Two Sample t-test	two.sided	0.139975	Non-significant
EIF4B	OID21000	P23588	Neurology	-0.357556	-1.89932	-2.25688	2.09563	0.0425063	39.8961	0.0126931	0.702419	Welch Two Sample t-test	two.sided	0.139975	Non-significant
VSTM2B	OID31272	A6NLU5	Oncology_II	-0.293143	2.14359	1.85044	2.17218	0.0426828	19.0319	0.0107142	0.575572	Welch Two Sample t-test	two.sided	0.140396	Non-significant
NEO1	OID31066	Q92859	Neurology_II	-0.253233	2.19666	1.94343	2.0752	0.0428123	53.2714	0.00850431	0.497961	Welch Two Sample t-test	two.sided	0.140578	Non-significant
ALDH5A1	OID31047	P51649	Neurology_II	0.318941	-1.78527	-1.46633	-2.08627	0.0428551	43.4734	-0.627149	-0.0107336	Welch Two Sample t-test	two.sided	0.140578	Non-significant
PTH1R	OID20571	Q03431	Inflammation	-0.233334	-0.682512	-0.915846	2.0724	0.0429966	54.2235	0.00762343	0.459045	Welch Two Sample t-test	two.sided	0.140578	Non-significant
MITD1	OID20959	Q8WV92	Neurology	-0.162312	-1.02122	-1.18353	2.06315	0.0430036	66.5373	0.00526235	0.319362	Welch Two Sample t-test	two.sided	0.140578	Non-significant
TBL1X	OID21220	O60907	Oncology	0.264981	-1.71631	-1.45132	-2.06037	0.0430039	71.486	-0.521389	-0.00857313	Welch Two Sample t-test	two.sided	0.140578	Non-significant
CAMSAP1	OID31070	Q5T5Y3	Neurology_II	-0.438003	-1.66716	-2.10517	2.05919	0.0430752	72.3659	0.0140171	0.861989	Welch Two Sample t-test	two.sided	0.140578	Non-significant
CEACAM18	OID31251	A8MTB9	Oncology_II	0.445916	-2.57144	-2.12553	-2.12438	0.0430788	26.6206	-0.876892	-0.0149411	Welch Two Sample t-test	two.sided	0.140578	Non-significant
FGF6	OID30443	P10767	Inflammation_II	0.231397	-0.745765	-0.514368	-2.07587	0.0432234	48.5589	-0.455456	-0.00733823	Welch Two Sample t-test	two.sided	0.140891	Non-significant
CLEC4A	OID20573	Q9UMR7	Inflammation	0.305789	-4.99135	-4.68556	-2.07614	0.0433892	46.883	-0.602111	-0.0094663	Welch Two Sample t-test	two.sided	0.141272	Non-significant
BMP10	OID30575	O95393	Inflammation_II	-0.195221	-4.95255	-5.14778	2.08259	0.0434863	41.5316	0.00598391	0.384458	Welch Two Sample t-test	two.sided	0.141429	Non-significant
KRT19	OID20596	P08727	Inflammation	0.212934	-3.27784	-3.06491	-2.0808	0.043601	41.9163	-0.419463	-0.00640573	Welch Two Sample t-test	two.sided	0.141642	Non-significant
VMO1	OID21381	Q7Z5L0	Oncology	0.397905	-2.10799	-1.71008	-2.06223	0.0440988	53.0438	-0.784904	-0.0109059	Welch Two Sample t-test	two.sided	0.143098	Non-significant
VAMP8	OID30555	Q9BV40	Inflammation_II	0.254666	-1.33526	-1.0806	-2.04298	0.0447676	70.999	-0.503219	-0.00611274	Welch Two Sample t-test	two.sided	0.145105	Non-significant
STC2	OID21157	O76061	Neurology	-0.297066	1.06195	0.764882	2.04967	0.0450763	56.1758	0.0067489	0.587383	Welch Two Sample t-test	two.sided	0.145919	Non-significant
COMP	OID20405	P49747	Cardiometabolic	0.362483	-3.00827	-2.64578	-2.04376	0.0451198	63.6625	-0.716839	-0.00812755	Welch Two Sample t-test	two.sided	0.145919	Non-significant
ESM1	OID20758	Q9NQ30	Inflammation	0.368139	2.13565	2.50379	-2.05029	0.04537	52.2329	-0.728403	-0.00787474	Welch Two Sample t-test	two.sided	0.146564	Non-significant
LMNB1	OID31501	P20700	Oncology_II	1.17491	-9.33824	-8.16333	-2.06548	0.0454579	39.646	-2.32488	-0.0249384	Welch Two Sample t-test	two.sided	0.146684	Non-significant
DDR1	OID21009	Q08345	Neurology	-0.166996	3.54835	3.38136	2.03959	0.0459108	58.5611	0.00313461	0.330857	Welch Two Sample t-test	two.sided	0.14798	Non-significant
MAPRE3	OID31177	Q9UPY8	Oncology_II	0.416031	-1.30977	-0.893736	-2.13094	0.0460364	19.4821	-0.823976	-0.00808637	Welch Two Sample t-test	two.sided	0.14822	Non-significant
AGER	OID20756	Q15109	Inflammation	0.380325	-3.40137	-3.02104	-2.05026	0.0461016	45.6926	-0.753787	-0.0068639	Welch Two Sample t-test	two.sided	0.148264	Non-significant
MXRA8	OID30583	Q9BRK3	Inflammation_II	-0.244409	2.77795	2.53354	2.04483	0.0463425	48.2877	0.00412445	0.484694	Welch Two Sample t-test	two.sided	0.148783	Non-significant
CDKN2D	OID21295	P55273	Oncology	-0.301281	-1.6534	-1.95469	2.05051	0.0463904	43.3605	0.00503951	0.597523	Welch Two Sample t-test	two.sided	0.148783	Non-significant
PTPRF	OID20310	P10586	Cardiometabolic	-0.365561	-0.681871	-1.04743	2.0296	0.0464174	66.2523	0.00597514	0.725147	Welch Two Sample t-test	two.sided	0.148783	Non-significant
LPCAT2	OID21290	Q7L5N7	Oncology	0.0868387	-0.661285	-0.574446	-2.0266	0.0465491	69.3693	-0.172313	-0.0013646	Welch Two Sample t-test	two.sided	0.149031	Non-significant
PRKG1	OID30621	Q13976	Inflammation_II	-0.213574	-1.90812	-2.12169	2.04719	0.046598	44.3062	0.00336064	0.423788	Welch Two Sample t-test	two.sided	0.149031	Non-significant
VWA5A	OID31198	O00534	Oncology_II	-1.31482	-2.04436	-3.35918	2.19051	0.0467749	13.3659	0.0216927	2.60794	Welch Two Sample t-test	two.sided	0.149185	Non-significant
CCL20	OID20671	P78556	Inflammation	0.29032	-7.66312	-7.3728	-2.0231	0.04679	71.7396	-0.576406	-0.00423527	Welch Two Sample t-test	two.sided	0.149185	Non-significant
VAT1	OID21382	Q99536	Oncology	0.0740598	-2.80713	-2.73307	-2.03025	0.04683	59.2189	-0.147047	-0.00107288	Welch Two Sample t-test	two.sided	0.149185	Non-significant
NENF	OID31354	Q9UMX5	Oncology_II	-0.228566	0.17173	-0.0568357	2.0438	0.0468528	45.0023	0.00332119	0.45381	Welch Two Sample t-test	two.sided	0.149185	Non-significant
EDN1	OID30224	P05305	Cardiometabolic_II	-0.256898	1.02746	0.770557	2.02649	0.0470318	61.8584	0.00347675	0.510319	Welch Two Sample t-test	two.sided	0.14959	Non-significant
OLFM4	OID30665	Q6UX06	Inflammation_II	0.285293	-4.19433	-3.90904	-2.02754	0.0471872	58.2888	-0.566922	-0.00366344	Welch Two Sample t-test	two.sided	0.149889	Non-significant
CAT	OID30712	P04040	Inflammation_II	-0.411288	0.0872917	-0.323996	2.03303	0.0472295	51.4005	0.00522419	0.817352	Welch Two Sample t-test	two.sided	0.149889	Non-significant
PRG2	OID30381	P13727	Cardiometabolic_II	0.428161	-1.53231	-1.10415	-2.04254	0.0474998	41.4078	-0.851375	-0.00494688	Welch Two Sample t-test	two.sided	0.150581	Non-significant
CST3	OID20400	P01034	Cardiometabolic	-0.0615714	3.16011	3.09854	2.01484	0.0476166	72.7751	0.0006643	0.122479	Welch Two Sample t-test	two.sided	0.150786	Non-significant
KLK12	OID21201	Q9UKR0	Oncology	0.212828	-3.91271	-3.69988	-2.0329	0.0479925	44.9616	-0.423692	-0.00196293	Welch Two Sample t-test	two.sided	0.151719	Non-significant
MN1	OID30908	Q10571	Neurology_II	-1.20711	-1.6364	-2.84351	2.05674	0.0480758	31.4909	0.0108662	2.40336	Welch Two Sample t-test	two.sided	0.151719	Non-significant
CTSL	OID20228	P07711	Cardiometabolic	-0.196953	2.92283	2.72588	2.03513	0.0481056	42.5006	0.00171761	0.392187	Welch Two Sample t-test	two.sided	0.151719	Non-significant
COX5B	OID21297	P10606	Oncology	0.243224	-1.87248	-1.62926	-2.01393	0.0481215	65.6059	-0.484378	-0.00206976	Welch Two Sample t-test	two.sided	0.151719	Non-significant
GCNT1	OID21379	Q02742	Oncology	-0.329134	-3.39229	-3.72142	2.01659	0.048357	58.2384	0.00245634	0.655811	Welch Two Sample t-test	two.sided	0.152296	Non-significant
CTF1	OID20061	Q16619	Cardiometabolic	0.141959	-1.30377	-1.16181	-2.00854	0.0484622	69.6929	-0.282931	-0.000985804	Welch Two Sample t-test	two.sided	0.152461	Non-significant
ACAN	OID20159	P16112	Cardiometabolic	-0.317115	0.180018	-0.137096	2.01484	0.0487002	56.3745	0.00187173	0.632358	Welch Two Sample t-test	two.sided	0.153043	Non-significant
BATF	OID30896	Q16520	Neurology_II	-0.783729	-6.66109	-7.44482	2.05758	0.0487788	28.818	0.00448925	1.56297	Welch Two Sample t-test	two.sided	0.153123	Non-significant
INSL5	OID31448	Q9Y5Q6	Oncology_II	0.198662	-5.77338	-5.57472	-2.00622	0.0489833	65.2147	-0.396412	-0.000911785	Welch Two Sample t-test	two.sided	0.153448	Non-significant
PEBP1	OID21087	P30086	Neurology	-0.176912	5.25693	5.08002	2.01107	0.0489887	57.8215	0.00081072	0.353013	Welch Two Sample t-test	two.sided	0.153448	Non-significant
HMMR	OID31175	O75330	Oncology_II	0.80235	-1.22707	-0.424721	-2.15036	0.0491198	14.2785	-1.60116	-0.00354226	Welch Two Sample t-test	two.sided	0.153645	Non-significant
ANK2	OID30161	Q01484	Cardiometabolic_II	-0.357184	-1.56929	-1.92647	2.04804	0.0491579	30.8206	0.00140254	0.712965	Welch Two Sample t-test	two.sided	0.153645	Non-significant
NDUFA5	OID30520	Q16718	Inflammation_II	0.190857	-1.18651	-0.99565	-2.01099	0.0493038	54.2798	-0.38111	-0.000602596	Welch Two Sample t-test	two.sided	0.153935	Non-significant
IGFBP3	OID20398	P17936	Cardiometabolic	0.34576	-5.78586	-5.4401	-2.01337	0.0494246	50.4654	-0.690615	-0.000904306	Welch Two Sample t-test	two.sided	0.154145	Non-significant
MMP9	OID21103	P14780	Neurology	0.405359	-2.91435	-2.50899	-2.03764	0.04957	33.4029	-0.809911	-0.000807451	Welch Two Sample t-test	two.sided	0.154225	Non-significant
SPINK1	OID21097	P00995	Neurology	0.344115	-2.04502	-1.7009	-2.00284	0.0496234	61.2752	-0.687646	-0.000584591	Welch Two Sample t-test	two.sided	0.154225	Non-significant
HS3ST3B1	OID21303	Q9Y662	Oncology	-0.272743	-4.70853	-4.98128	2.03005	0.0496617	36.6302	0.000425085	0.545061	Welch Two Sample t-test	two.sided	0.154225	Non-significant
CYP24A1	OID30091	Q07973	Cardiometabolic_II	-0.342855	-1.18235	-1.52521	2.02319	0.0496638	40.6511	0.000528312	0.685182	Welch Two Sample t-test	two.sided	0.154225	Non-significant
HBEGF	OID21465	Q99075	Oncology	0.103143	0.990786	1.09393	-2.00065	0.0498339	61.7166	-0.206208	-7.72197e-05	Welch Two Sample t-test	two.sided	0.154587	Non-significant
FLT3LG	OID20661	P49771	Inflammation	0.226192	-0.524863	-0.298671	-2.00745	0.049939	51.7365	-0.452321	-6.25664e-05	Welch Two Sample t-test	two.sided	0.154746	Non-significant
FABP5	OID21043	Q01469	Neurology	0.427092	1.56008	1.98717	-2.00182	0.0500107	57.7298	-0.854204	2.06157e-05	Welch Two Sample t-test	two.sided	0.154803	Non-significant
RSPO3	OID21415	Q9BXY4	Oncology	-0.263579	1.61225	1.34867	1.998	0.0504111	58.0266	-0.000488083	0.527646	Welch Two Sample t-test	two.sided	0.155875	Non-significant
STX4	OID21326	Q12846	Oncology	0.157838	-1.72016	-1.56232	-1.99267	0.0506	63.4885	-0.316101	0.000425013	Welch Two Sample t-test	two.sided	0.155947	Non-significant
CLEC4D	OID20609	Q8WXI8	Inflammation	0.474968	-5.13644	-4.66148	-1.99591	0.0506392	58.0878	-0.951302	0.00136621	Welch Two Sample t-test	two.sided	0.155947	Non-significant
TPT1	OID20476	P13693	Inflammation	0.37022	-0.504016	-0.133796	-2.0068	0.0506518	46.1352	-0.741535	0.0010952	Welch Two Sample t-test	two.sided	0.155947	Non-significant
ACOT13	OID31522	Q9NPJ3	Oncology_II	-0.322811	-0.847943	-1.17075	1.99398	0.0506863	60.2528	-0.000995591	0.646617	Welch Two Sample t-test	two.sided	0.155947	Non-significant
KLK1	OID21499	P06870	Oncology	0.672034	-4.58832	-3.91629	-2.00543	0.0507097	46.8729	-1.34623	0.00216293	Welch Two Sample t-test	two.sided	0.155947	Non-significant
CDK1	OID31164	P06493	Oncology_II	0.612453	-0.873518	-0.261064	-2.10883	0.0507582	16.308	-1.22718	0.00227416	Welch Two Sample t-test	two.sided	0.155947	Non-significant
NPPB	OID20049	P16860	Cardiometabolic	0.652234	1.21323	1.86546	-1.98318	0.0510179	74.8095	-1.30743	0.00296119	Welch Two Sample t-test	two.sided	0.156578	Non-significant
IL20RA	OID20422	Q9UHF4	Inflammation	-0.250864	-0.639218	-0.890082	2.01354	0.0512924	37.4155	-0.00148203	0.50321	Welch Two Sample t-test	two.sided	0.157253	Non-significant
CST7	OID20704	O76096	Inflammation	0.367931	-1.29335	-0.925418	-1.99361	0.0520087	47.0612	-0.739196	0.0033336	Welch Two Sample t-test	two.sided	0.159204	Non-significant
LILRB2	OID20301	Q8N423	Cardiometabolic	0.33719	-3.47417	-3.13698	-1.98647	0.0520388	54.2892	-0.677464	0.0030837	Welch Two Sample t-test	two.sided	0.159204	Non-significant
USP28	OID31084	Q96RU2	Neurology_II	0.094189	-0.87271	-0.778521	-1.9851	0.0523513	52.6752	-0.189371	0.000993275	Welch Two Sample t-test	two.sided	0.159775	Non-significant
CLEC6A	OID21228	Q6EIG7	Oncology	0.374363	-3.04956	-2.6752	-2.00555	0.0523791	36.4123	-0.752785	0.00405961	Welch Two Sample t-test	two.sided	0.159775	Non-significant
SMS	OID30853	P52788	Neurology_II	0.351834	-4.33437	-3.98254	-1.99948	0.0524087	39.8402	-0.707512	0.00384481	Welch Two Sample t-test	two.sided	0.159775	Non-significant
HYAL1	OID20357	Q12794	Cardiometabolic	0.222184	-2.4728	-2.25062	-1.9758	0.0524948	63.9684	-0.446837	0.00246871	Welch Two Sample t-test	two.sided	0.159775	Non-significant
RILPL2	OID30342	Q969X0	Cardiometabolic_II	0.21562	-2.16223	-1.94661	-1.97973	0.0525023	57.7967	-0.433651	0.00241063	Welch Two Sample t-test	two.sided	0.159775	Non-significant
APOC1	OID30749	P02654	Inflammation_II	-0.495124	-0.806848	-1.30197	1.98552	0.0525934	49.9161	-0.00576498	0.996012	Welch Two Sample t-test	two.sided	0.159884	Non-significant
HSBP1	OID30232	O75506	Cardiometabolic_II	0.183088	-2.19749	-2.0144	-1.99406	0.0527663	41.3607	-0.368467	0.00229058	Welch Two Sample t-test	two.sided	0.160241	Non-significant
CLPP	OID20910	Q16740	Neurology	0.10186	-0.415167	-0.313307	-1.96949	0.0531016	65.9201	-0.205123	0.00140254	Welch Two Sample t-test	two.sided	0.16109	Non-significant
PTPRZ1	OID30343	P23471	Cardiometabolic_II	-0.104992	5.93571	5.83072	1.97491	0.0534801	53.1818	-0.00163104	0.211616	Welch Two Sample t-test	two.sided	0.162068	Non-significant
ENTPD2	OID21260	Q9Y5L3	Oncology	-0.214889	2.94994	2.73505	1.96754	0.0535451	62.7388	-0.00338123	0.433158	Welch Two Sample t-test	two.sided	0.162095	Non-significant
LPP	OID30190	Q93052	Cardiometabolic_II	-0.29981	0.539921	0.240111	1.97059	0.0537896	55.2468	-0.00505907	0.604679	Welch Two Sample t-test	two.sided	0.162664	Non-significant
IDO1	OID31474	P14902	Oncology_II	0.507711	-7.04657	-6.53886	-1.99843	0.0540856	32.5308	-1.02487	0.00945184	Welch Two Sample t-test	two.sided	0.163388	Non-significant
KLHL41	OID30986	O60662	Neurology_II	0.511768	-3.02786	-2.51609	-1.99839	0.05427	31.8544	-1.0335	0.0099628	Welch Two Sample t-test	two.sided	0.163774	Non-significant
MTPN	OID20080	P58546	Cardiometabolic	0.119562	-2.55603	-2.43646	-1.95354	0.0550506	65.1778	-0.241787	0.00266217	Welch Two Sample t-test	two.sided	0.165956	Non-significant
SGSH	OID30341	P51688	Cardiometabolic_II	-0.165041	4.03632	3.87127	1.95359	0.0552228	62.5914	-0.00380231	0.333885	Welch Two Sample t-test	two.sided	0.166302	Non-significant
C3	OID30776	P01024	Inflammation_II	0.30927	-0.443841	-0.134571	-1.95469	0.0553774	58.8274	-0.625886	0.00734622	Welch Two Sample t-test	two.sided	0.166594	Non-significant
STK11	OID20077	Q15831	Cardiometabolic	0.185161	-0.639204	-0.454043	-1.95349	0.0556663	57.1054	-0.374957	0.00463414	Welch Two Sample t-test	two.sided	0.167289	Non-significant
NDUFB7	OID31521	P17568	Oncology_II	-0.123581	-0.00260816	-0.126189	1.9515	0.0557368	59.1624	-0.00312698	0.250289	Welch Two Sample t-test	two.sided	0.167326	Non-significant
IL10	OID20431	P22301	Inflammation	0.65461	-4.38202	-3.72741	-1.96351	0.0559267	43.9939	-1.32651	0.017291	Welch Two Sample t-test	two.sided	0.167494	Non-significant
LY75	OID20580	O60449	Inflammation	-0.295767	-2.95733	-3.2531	1.96678	0.0559576	41.2669	-0.0078748	0.599409	Welch Two Sample t-test	two.sided	0.167494	Non-significant
NINJ1	OID21167	Q92982	Oncology	0.222989	-1.71451	-1.49152	-1.97064	0.0559667	38.6017	-0.451944	0.00596503	Welch Two Sample t-test	two.sided	0.167494	Non-significant
FES	OID21207	P07332	Oncology	0.0915026	1.27277	1.36427	-1.94216	0.0561795	69.3685	-0.185483	0.00247821	Welch Two Sample t-test	two.sided	0.167824	Non-significant
PTPN9	OID30437	P43378	Inflammation_II	-0.280634	-1.87375	-2.15439	1.96555	0.056193	40.736	-0.00776524	0.569032	Welch Two Sample t-test	two.sided	0.167824	Non-significant
PHLDB1	OID31467	Q86UU1	Oncology_II	1.2567	-6.83001	-5.57331	-1.94444	0.0564074	61.658	-2.54877	0.0353834	Welch Two Sample t-test	two.sided	0.168018	Non-significant
C4BPB	OID21481	P20851	Oncology	-0.216588	-3.10892	-3.32551	1.97001	0.0564384	36.6077	-0.00625786	0.439434	Welch Two Sample t-test	two.sided	0.168018	Non-significant
PTS	OID20847	Q03393	Neurology	-0.216749	-0.431319	-0.648068	1.95362	0.0564833	48.8653	-0.00622346	0.439722	Welch Two Sample t-test	two.sided	0.168018	Non-significant
LAYN	OID20970	Q6UX15	Neurology	-0.278733	4.15643	3.8777	1.94732	0.0564909	56.2894	-0.00797126	0.565437	Welch Two Sample t-test	two.sided	0.168018	Non-significant
DNAJB6	OID30613	O75190	Inflammation_II	-0.255927	2.45159	2.19566	1.94871	0.0569644	49.8981	-0.00787377	0.519727	Welch Two Sample t-test	two.sided	0.169252	Non-significant
CRELD2	OID20751	Q6UXH1	Inflammation	-0.3818	2.01006	1.62826	1.94782	0.0571919	48.8811	-0.0121299	0.775729	Welch Two Sample t-test	two.sided	0.169754	Non-significant
DGCR6	OID30859	Q14129	Neurology_II	0.516093	-2.045	-1.52891	-1.963	0.0573417	36.3107	-1.04914	0.016956	Welch Two Sample t-test	two.sided	0.169917	Non-significant
SRPK2	OID20502	P78362	Inflammation	-0.0801107	-0.243571	-0.323682	1.9317	0.0573776	71.1918	-0.0025776	0.162799	Welch Two Sample t-test	two.sided	0.169917	Non-significant
EGFL7	OID21252	Q9UHF1	Oncology	0.275027	0.00667347	0.2817	-1.93392	0.0574234	65.8439	-0.558975	0.00892181	Welch Two Sample t-test	two.sided	0.169917	Non-significant
FN1	OID30787	P02751	Inflammation_II	-0.202522	1.90166	1.69914	1.94599	0.0575492	47.7885	-0.00675132	0.411794	Welch Two Sample t-test	two.sided	0.170115	Non-significant
GHRL	OID20175	Q9UBU3	Cardiometabolic	0.33566	-1.15018	-0.814521	-1.93524	0.0578353	58.0817	-0.682841	0.0115207	Welch Two Sample t-test	two.sided	0.170786	Non-significant
ERN1	OID31391	O75460	Oncology_II	-0.251961	-4.49024	-4.7422	1.94972	0.0580074	41.3809	-0.00894989	0.512872	Welch Two Sample t-test	two.sided	0.171119	Non-significant
PZP	OID30730	P20742	Inflammation_II	0.382888	-1.4406	-1.05771	-1.95148	0.0585997	37.008	-0.780432	0.0146557	Welch Two Sample t-test	two.sided	0.17269	Non-significant
SCARB1	OID20805	Q8WTV0	Neurology	0.492206	-1.59688	-1.10467	-1.9553	0.0590396	33.0766	-1.00431	0.0198947	Welch Two Sample t-test	two.sided	0.173671	Non-significant
PRKAG3	OID30941	Q9UGI9	Neurology_II	-0.519646	1.75159	1.23194	1.94959	0.059053	35.9788	-0.0209369	1.06023	Welch Two Sample t-test	two.sided	0.173671	Non-significant
DMP1	OID30213	Q13316	Cardiometabolic_II	-0.407081	-3.74034	-4.14742	1.94222	0.0592066	39.8258	-0.0165863	0.830748	Welch Two Sample t-test	two.sided	0.173946	Non-significant
GPR15L	OID31511	Q6UWK7	Oncology_II	0.816022	-6.29699	-5.48097	-1.91245	0.0596968	73.8607	-1.66625	0.0342039	Welch Two Sample t-test	two.sided	0.175208	Non-significant
GJA8	OID31187	P48165	Oncology_II	-1.43965	-1.14515	-2.5848	2.04914	0.0600698	13.7238	-0.0700446	2.94934	Welch Two Sample t-test	two.sided	0.176124	Non-significant
PRC1	OID31345	O43663	Oncology_II	-0.362572	-3.42626	-3.78884	1.94715	0.0603152	32.0809	-0.0166802	0.741824	Welch Two Sample t-test	two.sided	0.176664	Non-significant
BACH1	OID20505	O14867	Inflammation	0.126671	-0.248624	-0.121954	-1.9128	0.0604915	60.7313	-0.259103	0.0057612	Welch Two Sample t-test	two.sided	0.177	Non-significant
FUCA1	OID20261	P04066	Cardiometabolic	-0.266224	0.589856	0.323632	1.91421	0.0606354	56.8016	-0.012295	0.544743	Welch Two Sample t-test	two.sided	0.177242	Non-significant
ACAA1	OID21269	P09110	Oncology	-0.794742	-5.91568	-6.71042	1.93606	0.0609534	35.0686	-0.0385477	1.62803	Welch Two Sample t-test	two.sided	0.177991	Non-significant
ICAM3	OID20277	P32942	Cardiometabolic	0.329341	-4.70728	-4.37794	-1.92367	0.0610392	42.9514	-0.674619	0.0159363	Welch Two Sample t-test	two.sided	0.178062	Non-significant
IMPG1	OID30814	Q17R60	Neurology_II	0.233244	-1.18727	-0.954029	-1.93537	0.0611452	34.6259	-0.478001	0.0115118	Welch Two Sample t-test	two.sided	0.178191	Non-significant
CHCHD6	OID31426	Q9BRQ6	Oncology_II	0.203488	-0.269023	-0.0655357	-1.92218	0.0616464	40.4487	-0.417371	0.0103956	Welch Two Sample t-test	two.sided	0.179471	Non-significant
HSPB6	OID21408	O14558	Oncology	0.297897	-4.05106	-3.75316	-1.90635	0.0619565	53.751	-0.611223	0.0154293	Welch Two Sample t-test	two.sided	0.180192	Non-significant
BCL2L15	OID30498	Q5TBC7	Inflammation_II	-0.609768	-4.17162	-4.78139	1.9295	0.0623064	32.9913	-0.0331945	1.25273	Welch Two Sample t-test	two.sided	0.181027	Non-significant
CNGB3	OID30805	Q9NQW8	Neurology_II	-0.275467	-1.32992	-1.60539	1.9164	0.0629786	37.4068	-0.0156748	0.566609	Welch Two Sample t-test	two.sided	0.182796	Non-significant
ANKRD54	OID21162	Q6NXT1	Oncology	0.17896	-1.33401	-1.15505	-1.89627	0.0633074	53.7211	-0.368193	0.0102723	Welch Two Sample t-test	two.sided	0.183566	Non-significant
TCP11	OID31267	Q8WWU5	Oncology_II	0.430197	-1.31407	-0.883875	-1.97913	0.0634246	17.8662	-0.887113	0.0267192	Welch Two Sample t-test	two.sided	0.183614	Non-significant
CPM	OID21054	P14384	Neurology	-0.334138	1.33536	1.00123	1.89381	0.0634511	55.6689	-0.0193543	0.687631	Welch Two Sample t-test	two.sided	0.183614	Non-significant
LAIR2	OID20965	Q6ISS4	Neurology	-0.560857	1.72815	1.1673	1.88342	0.0641028	65.2275	-0.0338241	1.15554	Welch Two Sample t-test	two.sided	0.185314	Non-significant
HSD17B3	OID30145	P37058	Cardiometabolic_II	-0.763235	-0.625379	-1.38861	1.91135	0.0642185	34.821	-0.0475711	1.57404	Welch Two Sample t-test	two.sided	0.185463	Non-significant
AAMDC	OID30236	Q9H7C9	Cardiometabolic_II	-0.0895842	-0.123712	-0.213296	1.87797	0.0651118	61.7168	-0.00578077	0.184949	Welch Two Sample t-test	two.sided	0.187855	Non-significant
AKR1C4	OID20062	P17516	Cardiometabolic	-0.255903	-4.15592	-4.41183	1.88772	0.0652988	46.6051	-0.0168733	0.528678	Welch Two Sample t-test	two.sided	0.187887	Non-significant
ENPP7	OID20689	Q6UWV6	Inflammation	0.435804	-5.28787	-4.85206	-1.89215	0.0653256	42.3203	-0.900508	0.0289008	Welch Two Sample t-test	two.sided	0.187887	Non-significant
SHC1	OID31222	P29353	Oncology_II	-1.57824	-2.56126	-4.1395	1.9777	0.0653551	16.0865	-0.112742	3.26923	Welch Two Sample t-test	two.sided	0.187887	Non-significant
HIP1	OID30071	O00291	Cardiometabolic_II	0.151952	-0.715942	-0.563989	-1.88141	0.065383	53.3006	-0.313926	0.0100211	Welch Two Sample t-test	two.sided	0.187887	Non-significant
SERPINE1	OID20342	P05121	Cardiometabolic	0.399857	-1.46827	-1.06841	-1.88697	0.0655335	45.6433	-0.826486	0.0267732	Welch Two Sample t-test	two.sided	0.188047	Non-significant
CASP3	OID20305	P42574	Cardiometabolic	0.243972	-1.71463	-1.47066	-1.86965	0.0656098	71.8004	-0.504113	0.0161688	Welch Two Sample t-test	two.sided	0.188047	Non-significant
ITPR1	OID30216	Q14643	Cardiometabolic_II	-0.347043	-0.149182	-0.496225	1.89805	0.0656341	36.4345	-0.0236243	0.717711	Welch Two Sample t-test	two.sided	0.188047	Non-significant
VSIG4	OID21144	Q9Y279	Neurology	0.330056	1.27715	1.6072	-1.87837	0.0659598	51.837	-0.682677	0.0225661	Welch Two Sample t-test	two.sided	0.188793	Non-significant
AMOT	OID30572	Q4VCS5	Inflammation_II	-0.213923	-1.94589	-2.15981	1.86876	0.066103	65.8874	-0.0146379	0.442483	Welch Two Sample t-test	two.sided	0.189015	Non-significant
BANK1	OID20594	Q8NDB2	Inflammation	-0.244652	-1.9466	-2.19125	1.87415	0.0662371	54.8837	-0.0169695	0.506273	Welch Two Sample t-test	two.sided	0.189211	Non-significant
FABP4	OID20245	P15090	Cardiometabolic	0.37129	-1.88565	-1.51436	-1.87338	0.0667489	51.0304	-0.769173	0.0265932	Welch Two Sample t-test	two.sided	0.190485	Non-significant
ESYT2	OID31134	A0FGR8	Neurology_II	-0.204751	-0.870317	-1.07507	1.87533	0.066867	47.7643	-0.0148004	0.424303	Welch Two Sample t-test	two.sided	0.190634	Non-significant
FOLR2	OID21062	P14207	Neurology	-0.160261	2.59604	2.43578	1.89181	0.067168	33.574	-0.0119772	0.332499	Welch Two Sample t-test	two.sided	0.190993	Non-significant
FST	OID20770	P19883	Inflammation	0.281478	-1.53163	-1.25015	-1.8713	0.067174	49.8777	-0.583621	0.0206639	Welch Two Sample t-test	two.sided	0.190993	Non-significant
IFNL2	OID30791	Q8IZJ0	Neurology_II	-0.388382	-0.85985	-1.24823	1.88488	0.0671914	37.6031	-0.0288906	0.805655	Welch Two Sample t-test	two.sided	0.190993	Non-significant
PAXX	OID30591	Q9BUH6	Inflammation_II	-0.320758	-1.5819	-1.90265	1.86646	0.0680407	48.4074	-0.0247016	0.666217	Welch Two Sample t-test	two.sided	0.193217	Non-significant
C1QTNF9	OID30620	P0C862	Inflammation_II	-0.253005	-2.54334	-2.79635	1.86509	0.0682576	48.2383	-0.0197086	0.525718	Welch Two Sample t-test	two.sided	0.193642	Non-significant
ADGRD1	OID30588	Q6QNK2	Inflammation_II	-0.373705	-1.87678	-2.25048	1.86499	0.0683892	47.3256	-0.0293316	0.776742	Welch Two Sample t-test	two.sided	0.193825	Non-significant
PAMR1	OID21153	Q6UXH9	Neurology	0.320887	-1.20592	-0.885032	-1.85139	0.0685361	66.7797	-0.66686	0.0250871	Welch Two Sample t-test	two.sided	0.194051	Non-significant
ARHGEF1	OID31133	Q92888	Neurology_II	-0.152231	-3.42758	-3.57981	1.85776	0.0688657	52.0313	-0.0121978	0.31666	Welch Two Sample t-test	two.sided	0.194683	Non-significant
MASP1	OID20954	P48740	Neurology	0.0900959	-4.4016	-4.3115	-1.85664	0.0688941	53.292	-0.187415	0.00722329	Welch Two Sample t-test	two.sided	0.194683	Non-significant
TERF1	OID30480	P54274	Inflammation_II	0.28156	-0.291307	-0.00974643	-1.85216	0.0691673	57.1803	-0.585948	0.022828	Welch Two Sample t-test	two.sided	0.195099	Non-significant
WFDC12	OID21462	Q8WWY7	Oncology	0.245526	-3.66762	-3.4221	-1.87359	0.0691765	35.7627	-0.51136	0.0203079	Welch Two Sample t-test	two.sided	0.195099	Non-significant
RAB6B	OID20817	Q9NRW1	Neurology	-0.159579	-0.390681	-0.550261	1.84185	0.0695371	73.3953	-0.0130799	0.332239	Welch Two Sample t-test	two.sided	0.195925	Non-significant
CCL26	OID20546	Q9Y258	Inflammation	0.512462	-4.98801	-4.47555	-1.83924	0.0698382	74.9999	-1.06752	0.0425925	Welch Two Sample t-test	two.sided	0.196582	Non-significant
NPC2	OID30418	P61916	Cardiometabolic_II	0.0455821	4.77371	4.81929	-1.84383	0.0701283	60.2331	-0.0950285	0.00386418	Welch Two Sample t-test	two.sided	0.197206	Non-significant
MYL3	OID30251	P08590	Cardiometabolic_II	0.268418	-3.38791	-3.1195	-1.85462	0.0702685	44.6013	-0.559989	0.0231534	Welch Two Sample t-test	two.sided	0.197403	Non-significant
PSMG3	OID20549	Q9BT73	Inflammation	-0.123721	-0.0509327	-0.174654	1.84299	0.0703352	59.2381	-0.0105955	0.258037	Welch Two Sample t-test	two.sided	0.197403	Non-significant
BEX3	OID31202	Q00994	Oncology_II	-0.555816	-4.88658	-5.4424	1.92516	0.0705196	17.6064	-0.0517175	1.16335	Welch Two Sample t-test	two.sided	0.197629	Non-significant
BRD1	OID31259	O95696	Oncology_II	0.333296	-0.472283	-0.138987	-1.9063	0.0705857	20.7073	-0.697207	0.0306155	Welch Two Sample t-test	two.sided	0.197629	Non-significant
TPSD1	OID30982	Q9BZJ3	Neurology_II	-0.376141	-2.04637	-2.42251	1.8673	0.0706208	33.5355	-0.0334343	0.785717	Welch Two Sample t-test	two.sided	0.197629	Non-significant
TPM3	OID30058	P06753	Cardiometabolic_II	0.321083	-0.40445	-0.0833667	-1.85506	0.0708633	40.5792	-0.670747	0.0285801	Welch Two Sample t-test	two.sided	0.198116	Non-significant
TNIP1	OID31120	Q15025	Neurology_II	0.0668945	-3.00268	-2.93578	-1.83876	0.0712674	55.8693	-0.139776	0.00598755	Welch Two Sample t-test	two.sided	0.199053	Non-significant
EIF4G3	OID31022	O43432	Neurology_II	-0.760199	-2.45712	-3.21732	1.86085	0.0715498	33.5448	-0.0704343	1.59083	Welch Two Sample t-test	two.sided	0.199648	Non-significant
CD276	OID20680	Q5ZPR3	Inflammation	-0.297555	-1.51934	-1.81689	1.83936	0.071749	50.4579	-0.0272979	0.622407	Welch Two Sample t-test	two.sided	0.200011	Non-significant
GP6	OID21091	Q9HCN6	Neurology	0.268364	-4.20585	-3.93748	-1.84892	0.0720079	39.2703	-0.561885	0.0251576	Welch Two Sample t-test	two.sided	0.200425	Non-significant
TXNDC9	OID31121	O14530	Neurology_II	0.0463518	-0.214587	-0.168236	-1.8278	0.0720866	66.1851	-0.0969805	0.00427698	Welch Two Sample t-test	two.sided	0.200425	Non-significant
SPINK8	OID30153	P0C7L1	Cardiometabolic_II	-0.471451	1.09445	0.623004	1.84668	0.0721059	40.5185	-0.0443164	0.987218	Welch Two Sample t-test	two.sided	0.200425	Non-significant
FAM20A	OID30348	Q96MK3	Cardiometabolic_II	-0.262424	-1.41618	-1.6786	1.84353	0.0724923	40.9771	-0.0250602	0.549908	Welch Two Sample t-test	two.sided	0.201232	Non-significant
FDX2	OID30147	Q6P4F2	Cardiometabolic_II	-0.457108	-0.201592	-0.6587	1.84934	0.0725744	36.256	-0.04406	0.958277	Welch Two Sample t-test	two.sided	0.201232	Non-significant
APOBR	OID30246	Q0VD83	Cardiometabolic_II	0.330219	-5.99367	-5.66345	-1.84094	0.0726197	42.4899	-0.69209	0.0316511	Welch Two Sample t-test	two.sided	0.201232	Non-significant
MNDA	OID20156	P41218	Cardiometabolic	0.463797	-3.68606	-3.22226	-1.82275	0.0726748	68.9817	-0.971411	0.0438171	Welch Two Sample t-test	two.sided	0.201232	Non-significant
IFNW1	OID30129	P05000	Cardiometabolic_II	0.16807	-0.487077	-0.319007	-1.83058	0.0727868	53.0106	-0.352221	0.0160814	Welch Two Sample t-test	two.sided	0.201349	Non-significant
BRDT	OID30179	Q58F21	Cardiometabolic_II	0.588175	-2.66996	-2.08179	-1.84293	0.0729825	38.8299	-1.23381	0.0574603	Welch Two Sample t-test	two.sided	0.201697	Non-significant
GORASP2	OID31438	Q9H8Y8	Oncology_II	0.106865	-0.361176	-0.254311	-1.83246	0.0732703	46.6499	-0.224208	0.0104785	Welch Two Sample t-test	two.sided	0.202299	Non-significant
CD84	OID20607	Q9UIB8	Inflammation	0.249203	-3.49677	-3.24756	-1.82959	0.073515	48.0859	-0.523053	0.0246472	Welch Two Sample t-test	two.sided	0.202781	Non-significant
PDIA3	OID30573	P30101	Inflammation_II	-0.268395	0.959142	0.690746	1.82971	0.0737302	46.3387	-0.026812	0.563602	Welch Two Sample t-test	two.sided	0.20318	Non-significant
NOTCH2	OID30407	Q04721	Cardiometabolic_II	-0.486564	2.55663	2.07006	1.82018	0.0739451	57.4253	-0.0486435	1.02177	Welch Two Sample t-test	two.sided	0.203578	Non-significant
DDT	OID30372	P30046	Cardiometabolic_II	-0.235763	2.52565	2.28989	1.82199	0.0743981	50.3557	-0.0240963	0.495622	Welch Two Sample t-test	two.sided	0.20463	Non-significant
CCN3	OID20299	P48745	Cardiometabolic	-0.184874	5.67597	5.4911	1.82207	0.0747884	47.1604	-0.0192259	0.388975	Welch Two Sample t-test	two.sided	0.205508	Non-significant
SLITRK6	OID20094	Q9H5Y7	Cardiometabolic	-0.449681	1.72823	1.27855	1.81105	0.0751362	60.0487	-0.0469824	0.946345	Welch Two Sample t-test	two.sided	0.206267	Non-significant
ADCYAP1R1	OID21188	P41586	Oncology	-0.278676	-1.13628	-1.41496	1.83281	0.0752831	35.2697	-0.0299139	0.587265	Welch Two Sample t-test	two.sided	0.206361	Non-significant
SELP	OID20379	P16109	Cardiometabolic	0.238508	-5.41093	-5.17242	-1.80838	0.0753766	62.2754	-0.50213	0.0251146	Welch Two Sample t-test	two.sided	0.206361	Non-significant
LGALS3BP	OID30765	Q08380	Inflammation_II	-0.192199	4.45651	4.26431	1.81558	0.0753846	50.4125	-0.0203857	0.404783	Welch Two Sample t-test	two.sided	0.206361	Non-significant
HS1BP3	OID30243	Q53T59	Cardiometabolic_II	0.301002	-4.95838	-4.65738	-1.82193	0.0759766	39.8549	-0.634942	0.0329391	Welch Two Sample t-test	two.sided	0.207633	Non-significant
F2R	OID20691	P25116	Inflammation	-0.53045	1.18338	0.652929	1.82381	0.0760362	38.0783	-0.0582983	1.1192	Welch Two Sample t-test	two.sided	0.207633	Non-significant
DECR1	OID20579	Q16698	Inflammation	-0.242319	-1.72428	-1.9666	1.80836	0.0760651	54.5306	-0.0262729	0.510911	Welch Two Sample t-test	two.sided	0.207633	Non-significant
DTYMK	OID30308	P23919	Cardiometabolic_II	0.14156	-1.91481	-1.77325	-1.80374	0.0762944	59.9765	-0.298548	0.0154272	Welch Two Sample t-test	two.sided	0.208063	Non-significant
NT5E	OID21498	P21589	Oncology	-0.214034	0.0813553	-0.132679	1.80143	0.0766734	59.8345	-0.023641	0.451709	Welch Two Sample t-test	two.sided	0.208899	Non-significant
CTSE	OID30628	P14091	Inflammation_II	0.314468	-3.65899	-3.34452	-1.80728	0.0768875	48.7848	-0.664174	0.0352391	Welch Two Sample t-test	two.sided	0.209157	Non-significant
APOE	OID30727	P02649	Inflammation_II	-0.234278	4.60197	4.36769	1.79573	0.0769131	69.0413	-0.0259877	0.494544	Welch Two Sample t-test	two.sided	0.209157	Non-significant
KDM3A	OID30426	Q9Y4C1	Inflammation_II	-0.259353	0.413535	0.154182	1.80904	0.0772694	44.0704	-0.029567	0.548272	Welch Two Sample t-test	two.sided	0.209929	Non-significant
GYS1	OID20097	P13807	Cardiometabolic	0.195134	-3.79591	-3.60078	-1.81092	0.0773927	41.5246	-0.412664	0.0223968	Welch Two Sample t-test	two.sided	0.210066	Non-significant
TP53BP1	OID30470	Q12888	Inflammation_II	0.318195	-2.34061	-2.02242	-1.81188	0.0786639	34.7123	-0.674819	0.0384302	Welch Two Sample t-test	two.sided	0.213316	Non-significant
CALCOCO1	OID21387	Q9P1Z2	Oncology	-0.128354	-3.37583	-3.50418	1.78922	0.0796846	49.6182	-0.0157625	0.27247	Welch Two Sample t-test	two.sided	0.215881	Non-significant
BAG3	OID20972	O95817	Neurology	0.274009	-5.50464	-5.23063	-1.79091	0.080051	44.9021	-0.582185	0.0341679	Welch Two Sample t-test	two.sided	0.216368	Non-significant
ADAM8	OID21039	P78325	Neurology	0.398915	-2.78822	-2.3893	-1.79166	0.080053	44.0871	-0.847613	0.0497839	Welch Two Sample t-test	two.sided	0.216368	Non-significant
SULT2A1	OID20508	Q06520	Inflammation	0.11319	-4.7302	-4.61701	-1.78076	0.0800889	59.118	-0.240373	0.0139931	Welch Two Sample t-test	two.sided	0.216368	Non-significant
ATXN2L	OID30980	Q8WWM7	Neurology_II	0.109348	-0.272055	-0.162707	-1.77706	0.0807207	58.917	-0.232479	0.0137832	Welch Two Sample t-test	two.sided	0.217871	Non-significant
VSIG2	OID31371	Q96IQ7	Oncology_II	-0.357891	-5.64312	-6.00101	1.78983	0.0810251	40.1505	-0.0461918	0.761974	Welch Two Sample t-test	two.sided	0.218488	Non-significant
CWC15	OID31479	Q9P013	Oncology_II	0.083926	-1.13395	-1.05002	-1.77565	0.0811067	57.2459	-0.178564	0.0107118	Welch Two Sample t-test	two.sided	0.218504	Non-significant
TSC1	OID30478	Q92574	Inflammation_II	0.367788	-4.10684	-3.73906	-1.79876	0.0813162	32.6203	-0.783965	0.0483892	Welch Two Sample t-test	two.sided	0.218864	Non-significant
CHIT1	OID20312	Q13231	Cardiometabolic	0.794397	-1.28844	-0.494043	-1.78361	0.0815147	43.1914	-1.69249	0.103697	Welch Two Sample t-test	two.sided	0.219016	Non-significant
IL11	OID20455	P20809	Inflammation	-0.318182	-0.47351	-0.791693	1.79225	0.0815242	35.8978	-0.041905	0.67827	Welch Two Sample t-test	two.sided	0.219016	Non-significant
TARM1	OID30937	B6A8C7	Neurology_II	-1.0585	-3.77897	-4.83747	1.79491	0.0820794	32.1363	-0.142528	2.25954	Welch Two Sample t-test	two.sided	0.220302	Non-significant
CCL28	OID20569	Q9NRJ3	Inflammation	0.179927	-3.26028	-3.08036	-1.77343	0.0822363	50.0945	-0.383699	0.0238458	Welch Two Sample t-test	two.sided	0.220328	Non-significant
TPBGL	OID30928	P0DKB5	Neurology_II	-0.213553	0.326878	0.113325	1.78259	0.0822736	39.8486	-0.0285994	0.455706	Welch Two Sample t-test	two.sided	0.220328	Non-significant
RNASE1	OID30672	P07998	Inflammation_II	-0.0427902	5.99772	5.95493	1.77566	0.0823779	46.1854	-0.00571168	0.091292	Welch Two Sample t-test	two.sided	0.220328	Non-significant
CALCB	OID31100	P10092	Neurology_II	-0.202352	4.13315	3.9308	1.77267	0.0823941	49.8428	-0.0269444	0.431649	Welch Two Sample t-test	two.sided	0.220328	Non-significant
PGR	OID30460	P06401	Inflammation_II	0.157589	-1.06879	-0.9112	-1.76656	0.082508	58.6168	-0.336116	0.0209374	Welch Two Sample t-test	two.sided	0.220429	Non-significant
SLC12A2	OID30077	P55011	Cardiometabolic_II	0.19553	-0.602808	-0.407279	-1.76714	0.0829982	52.6656	-0.417493	0.0264337	Welch Two Sample t-test	two.sided	0.221533	Non-significant
CD209	OID20262	Q9NNX6	Cardiometabolic	0.341069	-2.73731	-2.39624	-1.76141	0.0839045	53.3035	-0.729399	0.0472609	Welch Two Sample t-test	two.sided	0.223745	Non-significant
SERPINE2	OID30359	P07093	Cardiometabolic_II	-0.319829	3.9178	3.59797	1.75086	0.0842167	72.213	-0.0442979	0.683956	Welch Two Sample t-test	two.sided	0.224371	Non-significant
C1S	OID30731	P09871	Inflammation_II	-0.264369	4.34414	4.07977	1.76199	0.0843134	48.9625	-0.0371536	0.565892	Welch Two Sample t-test	two.sided	0.224421	Non-significant
ST3GAL1	OID21322	Q11201	Oncology	0.239589	-3.66838	-3.42879	-1.75992	0.0846281	49.2754	-0.513127	0.0339485	Welch Two Sample t-test	two.sided	0.225051	Non-significant
WAS	OID20479	P42768	Inflammation	-0.188768	0.301861	0.113093	1.75975	0.0849117	47.3327	-0.0269907	0.404527	Welch Two Sample t-test	two.sided	0.225332	Non-significant
PFDN2	OID20892	Q9UHV9	Neurology	-0.261997	0.381744	0.119746	1.74829	0.0849307	67.9342	-0.0370465	0.561041	Welch Two Sample t-test	two.sided	0.225332	Non-significant
MRC1	OID30694	P22897	Inflammation_II	-0.270142	3.24167	2.97153	1.76236	0.0849675	43.9146	-0.0387987	0.579082	Welch Two Sample t-test	two.sided	0.225332	Non-significant
RNF43	OID31291	Q68DV7	Oncology_II	-0.551708	-1.49625	-2.04796	1.82146	0.0851639	18.0389	-0.0845497	1.18797	Welch Two Sample t-test	two.sided	0.225645	Non-significant
FCRL1	OID20172	Q96LA6	Cardiometabolic	0.448696	-4.94574	-4.49705	-1.76959	0.0854846	35.0981	-0.9634	0.0660067	Welch Two Sample t-test	two.sided	0.22601	Non-significant
GIPR	OID30542	P48546	Inflammation_II	-0.819298	0.0432913	-0.776007	1.78085	0.0855186	28.7173	-0.122032	1.76063	Welch Two Sample t-test	two.sided	0.22601	Non-significant
AGRP	OID20658	O00253	Inflammation	0.34279	-1.06305	-0.720261	-1.75896	0.0855364	44.0024	-0.735549	0.049968	Welch Two Sample t-test	two.sided	0.22601	Non-significant
WNT9A	OID20460	O14904	Inflammation	0.171393	-0.393647	-0.222254	-1.75799	0.0860409	41.9692	-0.368148	0.0253617	Welch Two Sample t-test	two.sided	0.226989	Non-significant
NOTCH3	OID20253	Q9UM47	Cardiometabolic	-0.331799	-1.46545	-1.79725	1.747	0.086064	56.5767	-0.048581	0.712178	Welch Two Sample t-test	two.sided	0.226989	Non-significant
CEACAM20	OID31308	Q6UY09	Oncology_II	-1.013	0.155193	-0.857806	1.83032	0.0864865	15.5089	-0.163297	2.1893	Welch Two Sample t-test	two.sided	0.227895	Non-significant
ART3	OID20346	Q13508	Cardiometabolic	-0.243154	1.34382	1.10066	1.73941	0.0866352	65.8432	-0.0359598	0.522268	Welch Two Sample t-test	two.sided	0.228079	Non-significant
PTPRH	OID31433	Q9HD43	Oncology_II	-0.272388	-3.25842	-3.53081	1.75242	0.0869837	42.0921	-0.0412727	0.586049	Welch Two Sample t-test	two.sided	0.228788	Non-significant
VCAM1	OID20396	P19320	Cardiometabolic	0.239368	-1.9545	-1.71513	-1.73822	0.0878901	53.8265	-0.515477	0.0367417	Welch Two Sample t-test	two.sided	0.230961	Non-significant
TNFAIP2	OID31446	Q03169	Oncology_II	0.286495	-6.23646	-5.94996	-1.7538	0.0881541	35.2637	-0.618039	0.0450488	Welch Two Sample t-test	two.sided	0.231372	Non-significant
F13B	OID30781	P05160	Inflammation_II	0.29656	-0.298628	-0.00206786	-1.7417	0.0882066	46.2677	-0.639244	0.0461233	Welch Two Sample t-test	two.sided	0.231372	Non-significant
CORO6	OID30870	Q6QEF8	Neurology_II	0.167878	-0.32721	-0.159332	-1.73954	0.0886665	45.7315	-0.362168	0.0264112	Welch Two Sample t-test	two.sided	0.232367	Non-significant
TFPI	OID20388	P10646	Cardiometabolic	0.326122	-3.39099	-3.06487	-1.72903	0.0887477	62.4145	-0.70311	0.0508657	Welch Two Sample t-test	two.sided	0.232369	Non-significant
CAPS	OID31126	Q13938	Neurology_II	0.198445	0.313762	0.512207	-1.72753	0.0890017	62.6176	-0.428025	0.0311356	Welch Two Sample t-test	two.sided	0.232823	Non-significant
FHIT	OID20872	P49789	Neurology	-0.336754	-0.295671	-0.632425	1.73919	0.0892415	42.498	-0.053866	0.727374	Welch Two Sample t-test	two.sided	0.233016	Non-significant
DUSP3	OID20827	P51452	Neurology	-0.623435	-3.49979	-4.12323	1.75636	0.0892753	29.875	-0.101615	1.34849	Welch Two Sample t-test	two.sided	0.233016	Non-significant
ACYP1	OID30642	P07311	Inflammation_II	-0.281479	4.4737	4.19222	1.73527	0.0893175	46.4954	-0.0449398	0.607897	Welch Two Sample t-test	two.sided	0.233016	Non-significant
ORM1	OID30768	P02763	Inflammation_II	0.184139	1.91647	2.10061	-1.73664	0.0895619	43.2912	-0.39793	0.0296523	Welch Two Sample t-test	two.sided	0.233443	Non-significant
REG3A	OID20258	Q06141	Cardiometabolic	0.478486	-3.38768	-2.90919	-1.7272	0.0896812	55.621	-1.03353	0.0765542	Welch Two Sample t-test	two.sided	0.233475	Non-significant
JUN	OID20424	P05412	Inflammation	-0.364676	-1.86502	-2.2297	1.74863	0.0897577	32.6316	-0.0598029	0.789155	Welch Two Sample t-test	two.sided	0.233475	Non-significant
CXCL8	OID20631	P10145	Inflammation	0.404497	2.13281	2.5373	-1.74448	0.0898167	35.1455	-0.875155	0.0661604	Welch Two Sample t-test	two.sided	0.233475	Non-significant
STAM	OID31425	Q92783	Oncology_II	-0.213522	-0.203217	-0.416739	1.74277	0.089948	35.8467	-0.0349948	0.462039	Welch Two Sample t-test	two.sided	0.233606	Non-significant
CPXM2	OID30322	Q8N436	Cardiometabolic_II	0.165918	4.8487	5.01462	-1.72153	0.090192	61.3657	-0.358614	0.0267785	Welch Two Sample t-test	two.sided	0.234029	Non-significant
SEC31A	OID30269	O94979	Cardiometabolic_II	0.285414	-3.09522	-2.80981	-1.73421	0.0903031	41.5076	-0.617664	0.046836	Welch Two Sample t-test	two.sided	0.234107	Non-significant
SERPINB5	OID20064	P36952	Cardiometabolic	-0.703914	-1.68269	-2.3866	1.73888	0.0906121	35.9605	-0.117109	1.52494	Welch Two Sample t-test	two.sided	0.234698	Non-significant
COL9A2	OID31255	Q14055	Oncology_II	-0.925104	-1.18981	-2.11491	1.79627	0.0906971	16.5774	-0.163592	2.0138	Welch Two Sample t-test	two.sided	0.234707	Non-significant
DHPS	OID31357	P49366	Oncology_II	-0.745754	-4.1342	-4.87995	1.74358	0.0908168	32.0553	-0.12541	1.61692	Welch Two Sample t-test	two.sided	0.234806	Non-significant
CLEC1B	OID21061	Q9P126	Neurology	0.242992	-3.5281	-3.2851	-1.7182	0.0909311	59.8429	-0.525895	0.0399107	Welch Two Sample t-test	two.sided	0.234892	Non-significant
NFATC3	OID20470	Q12968	Inflammation	0.114662	0.282563	0.397225	-1.71541	0.091046	64.8377	-0.248161	0.0188378	Welch Two Sample t-test	two.sided	0.234978	Non-significant
CMIP	OID31406	Q8IY22	Oncology_II	0.125072	-0.0737787	0.0512929	-1.71411	0.0911791	66.3078	-0.27074	0.0205966	Welch Two Sample t-test	two.sided	0.23499	Non-significant
YOD1	OID30181	Q5VVQ6	Cardiometabolic_II	0.404477	-5.68465	-5.28017	-1.72576	0.0912131	45.2543	-0.876461	0.0675068	Welch Two Sample t-test	two.sided	0.23499	Non-significant
ESAM	OID20270	Q96AP7	Cardiometabolic	-0.278847	2.21198	1.93313	1.71154	0.0919403	62.4903	-0.0467773	0.604471	Welch Two Sample t-test	two.sided	0.236652	Non-significant
SLC28A1	OID31220	O00337	Oncology_II	-0.656826	-2.81237	-3.46919	1.80485	0.0921868	14.3041	-0.122155	1.43581	Welch Two Sample t-test	two.sided	0.237075	Non-significant
VGF	OID31067	O15240	Neurology_II	-0.209093	2.09723	1.88814	1.719	0.0927689	43.2264	-0.0361729	0.45436	Welch Two Sample t-test	two.sided	0.23836	Non-significant
GDF15	OID20251	Q99988	Cardiometabolic	0.29866	1.07218	1.37084	-1.71092	0.0929477	52.962	-0.64879	0.0514708	Welch Two Sample t-test	two.sided	0.238607	Non-significant
RETN	OID20327	Q9HD89	Cardiometabolic	0.37667	-3.96952	-3.59285	-1.70483	0.0930958	63.7456	-0.818089	0.0647482	Welch Two Sample t-test	two.sided	0.238775	Non-significant
FKBP4	OID20960	Q02790	Neurology	-0.255779	-0.506796	-0.762575	1.71509	0.0932072	45.0047	-0.0445921	0.55615	Welch Two Sample t-test	two.sided	0.238849	Non-significant
RSPO1	OID20938	Q2MKA7	Neurology	-0.221841	-2.14307	-2.36491	1.70605	0.0933707	57.7622	-0.0384689	0.482151	Welch Two Sample t-test	two.sided	0.238993	Non-significant
FLT4	OID21491	P35916	Oncology	-0.132641	-3.28029	-3.41293	1.70565	0.093429	57.9476	-0.023027	0.288308	Welch Two Sample t-test	two.sided	0.238993	Non-significant
NMNAT1	OID20913	Q9HAN9	Neurology	0.327186	-2.57397	-2.24679	-1.71079	0.0936832	47.2221	-0.711881	0.0575092	Welch Two Sample t-test	two.sided	0.239431	Non-significant
CEBPA	OID30458	P49715	Inflammation_II	0.127309	-0.826913	-0.699604	-1.70791	0.0938268	50.2362	-0.277012	0.0223934	Welch Two Sample t-test	two.sided	0.239586	Non-significant
KRT6C	OID30169	P48668	Cardiometabolic_II	0.143493	-0.881435	-0.737943	-1.69412	0.094474	73.55	-0.312279	0.025294	Welch Two Sample t-test	two.sided	0.241025	Non-significant
ZNF174	OID30508	Q15697	Inflammation_II	0.17893	-0.698898	-0.519968	-1.70163	0.0946252	53.5413	-0.389788	0.0319284	Welch Two Sample t-test	two.sided	0.241189	Non-significant
CEACAM8	OID20102	P31997	Cardiometabolic	0.301727	-4.95193	-4.6502	-1.70583	0.0947051	46.5518	-0.657655	0.0542007	Welch Two Sample t-test	two.sided	0.241189	Non-significant
CD48	OID20692	P09326	Inflammation	0.330346	-1.95991	-1.62956	-1.70937	0.094889	41.2919	-0.72055	0.0598586	Welch Two Sample t-test	two.sided	0.241444	Non-significant
LRP1	OID21293	Q07954	Oncology	-0.207775	-2.53316	-2.74093	1.69439	0.0957289	56.172	-0.037856	0.453405	Welch Two Sample t-test	two.sided	0.243367	Non-significant
IL9	OID31298	P15248	Oncology_II	-0.349977	-0.233461	-0.583438	1.74311	0.096097	20.7759	-0.0678367	0.76779	Welch Two Sample t-test	two.sided	0.244088	Non-significant
LIFR	OID20606	P42702	Inflammation	-0.186035	-0.372951	-0.558986	1.68563	0.0968632	62.3884	-0.0345548	0.406624	Welch Two Sample t-test	two.sided	0.245818	Non-significant
SPACA5_SPACA5B	OID30990	Q96QH8	Neurology_II	-0.22663	3.18659	2.95996	1.68218	0.0969483	70.6552	-0.0420243	0.495283	Welch Two Sample t-test	two.sided	0.245818	Non-significant
TMEM132A	OID30287	Q24JP5	Cardiometabolic_II	-0.337804	-2.09743	-2.43523	1.68772	0.0971968	54.3395	-0.0634224	0.73903	Welch Two Sample t-test	two.sided	0.246232	Non-significant
GH2	OID21168	P01242	Oncology	0.33707	-6.16303	-5.82596	-1.69654	0.0977929	38.8061	-0.739006	0.0648648	Welch Two Sample t-test	two.sided	0.247525	Non-significant
FABP1	OID20778	P07148	Inflammation	0.49661	-4.23702	-3.74041	-1.68202	0.0982203	55.1408	-1.08826	0.0950422	Welch Two Sample t-test	two.sided	0.248389	Non-significant
GPC5	OID20944	P78333	Neurology	-0.227455	2.45204	2.22459	1.6782	0.0983162	62.3167	-0.043448	0.498358	Welch Two Sample t-test	two.sided	0.248414	Non-significant
TRAF3	OID30479	Q13114-2	Inflammation_II	0.119732	-0.779107	-0.659375	-1.67773	0.0986452	59.5134	-0.262507	0.0230444	Welch Two Sample t-test	two.sided	0.249027	Non-significant
TP53	OID21232	P04637	Oncology	0.801057	-4.14576	-3.3447	-1.69595	0.0988749	34.6059	-1.76034	0.158224	Welch Two Sample t-test	two.sided	0.249213	Non-significant
GRSF1	OID31224	Q12849	Oncology_II	-0.406903	-0.531804	-0.938707	1.74667	0.0990034	16.7516	-0.0851551	0.898961	Welch Two Sample t-test	two.sided	0.249213	Non-significant
IL16	OID20633	Q14005	Inflammation	0.129088	-5.64628	-5.51719	-1.68962	0.0990552	39.1243	-0.283607	0.025431	Welch Two Sample t-test	two.sided	0.249213	Non-significant
CKB	OID30400	P12277	Cardiometabolic_II	0.108518	4.1358	4.24432	-1.68037	0.0990638	50.4783	-0.238199	0.0211637	Welch Two Sample t-test	two.sided	0.249213	Non-significant
TP53I3	OID30632	Q53FA7	Inflammation_II	-0.259246	-1.1798	-1.43905	1.68801	0.0994933	38.5058	-0.0515274	0.57002	Welch Two Sample t-test	two.sided	0.250075	Non-significant
C2	OID20410	P06681	Cardiometabolic	0.345322	-6.00614	-5.66081	-1.6754	0.100035	50.5132	-0.759208	0.0685633	Welch Two Sample t-test	two.sided	0.251219	Non-significant
SELE	OID20290	P16581	Cardiometabolic	0.337236	-6.26798	-5.93074	-1.67358	0.100678	48.3083	-0.742325	0.0678526	Welch Two Sample t-test	two.sided	0.252613	Non-significant
LACRT	OID31367	Q9GZZ8	Oncology_II	0.177491	-2.29768	-2.12019	-1.67582	0.100907	43.7545	-0.390979	0.0359968	Welch Two Sample t-test	two.sided	0.252968	Non-significant
TRIM26	OID31207	Q12899	Oncology_II	-0.366158	-0.0860489	-0.452207	1.72505	0.100996	18.7129	-0.0785671	0.810884	Welch Two Sample t-test	two.sided	0.252971	Non-significant
TMCO5A	OID30940	Q8N6Q1	Neurology_II	-0.972504	-4.2467	-5.2192	1.69156	0.101195	29.7107	-0.20211	2.14712	Welch Two Sample t-test	two.sided	0.25325	Non-significant
KYNU	OID20669	Q16719	Inflammation	0.197008	-3.2083	-3.0113	-1.66225	0.101327	64.3586	-0.433751	0.0397357	Welch Two Sample t-test	two.sided	0.253361	Non-significant
ISM1	OID20538	B1AKI9	Inflammation	-0.30405	-3.35134	-3.65539	1.66713	0.101697	50.3662	-0.0622047	0.670305	Welch Two Sample t-test	two.sided	0.253605	Non-significant
NME1	OID30451	P15531	Inflammation_II	-0.10123	0.720115	0.618886	1.65897	0.101718	68.1398	-0.0205284	0.222987	Welch Two Sample t-test	two.sided	0.253605	Non-significant
TRIM40	OID30885	Q6P9F5	Neurology_II	-1.03221	-4.2631	-5.29531	1.67832	0.101752	36.8288	-0.214146	2.27857	Welch Two Sample t-test	two.sided	0.253605	Non-significant
LTBP2	OID20254	Q14767	Cardiometabolic	0.282845	3.06513	3.34798	-1.66161	0.101776	60.3616	-0.6233	0.0576098	Welch Two Sample t-test	two.sided	0.253605	Non-significant
ADAM9	OID31488	Q13443	Oncology_II	-0.270895	-1.24602	-1.51692	1.66807	0.101908	47.3126	-0.0557552	0.597546	Welch Two Sample t-test	two.sided	0.253715	Non-significant
FAP	OID20330	Q12884	Cardiometabolic	0.0693682	-2.22179	-2.15242	-1.65482	0.102312	72.0565	-0.152931	0.0141947	Welch Two Sample t-test	two.sided	0.254501	Non-significant
IL6	OID20101	P05231	Cardiometabolic	0.502457	-1.00031	-0.497854	-1.67524	0.102638	35.6462	-1.11095	0.10604	Welch Two Sample t-test	two.sided	0.255094	Non-significant
MLN	OID20541	P12872	Inflammation	-0.206657	-3.51894	-3.7256	1.65898	0.102857	54.5669	-0.0430284	0.456343	Welch Two Sample t-test	two.sided	0.255418	Non-significant
IL6	OID20563	P05231	Inflammation	0.497445	-1.30523	-0.807786	-1.67542	0.102973	34.2002	-1.1007	0.105815	Welch Two Sample t-test	two.sided	0.255487	Non-significant
BCAM	OID21076	P50895	Neurology	-0.23154	1.7248	1.49326	1.65493	0.103349	57.9117	-0.0485278	0.511608	Welch Two Sample t-test	two.sided	0.256199	Non-significant
NCLN	OID20448	Q969V3	Inflammation	-0.130695	-0.0385837	-0.169279	1.65853	0.103614	48.882	-0.0276724	0.289062	Welch Two Sample t-test	two.sided	0.256636	Non-significant
SERPINA9	OID21284	Q86WD7	Oncology	-0.321549	-3.87799	-4.19954	1.65801	0.104043	46.5347	-0.0687047	0.711803	Welch Two Sample t-test	two.sided	0.257352	Non-significant
TMED10	OID30068	P49755	Cardiometabolic_II	-0.516026	-1.40782	-1.92384	1.67917	0.104082	28.4226	-0.11305	1.1451	Welch Two Sample t-test	two.sided	0.257352	Non-significant
KLRC1	OID30855	P26715	Neurology_II	0.208646	-0.470835	-0.262189	-1.65788	0.104497	43.7484	-0.462324	0.0450317	Welch Two Sample t-test	two.sided	0.257939	Non-significant
EHBP1	OID30302	Q8NDI1	Cardiometabolic_II	-0.234865	0.677437	0.442571	1.66252	0.104497	38.6541	-0.0509628	0.520693	Welch Two Sample t-test	two.sided	0.257939	Non-significant
CFP	OID30784	P27918	Inflammation_II	0.242306	-0.567052	-0.324746	-1.65121	0.104592	53.1571	-0.536617	0.0520053	Welch Two Sample t-test	two.sided	0.257951	Non-significant
MAPT	OID20830	P10636	Neurology	-0.394873	5.65019	5.25531	1.65649	0.104686	44.322	-0.0854506	0.875197	Welch Two Sample t-test	two.sided	0.257964	Non-significant
KHK	OID30241	P50053	Cardiometabolic_II	-0.195693	-1.92066	-2.11635	1.64703	0.105052	57.0337	-0.0422286	0.433614	Welch Two Sample t-test	two.sided	0.258645	Non-significant
ITGB1BP1	OID21268	O14713	Oncology	-0.276895	-0.312065	-0.588961	1.66073	0.105259	36.8336	-0.0609859	0.614777	Welch Two Sample t-test	two.sided	0.258932	Non-significant
SERPINB9	OID20932	P50453	Neurology	-0.201663	0.868363	0.6667	1.64624	0.105533	53.8952	-0.0439433	0.44727	Welch Two Sample t-test	two.sided	0.259387	Non-significant
VNN1	OID30711	O95497	Inflammation_II	0.41599	-0.728633	-0.312643	-1.64493	0.1058	53.9386	-0.923022	0.0910414	Welch Two Sample t-test	two.sided	0.259791	Non-significant
GAL	OID20727	P22466	Inflammation	0.233413	-2.73993	-2.50651	-1.65167	0.105877	43.0533	-0.518401	0.0515739	Welch Two Sample t-test	two.sided	0.259791	Non-significant
FCER1A	OID30992	P12319	Neurology_II	-0.256628	-2.22848	-2.4851	1.64527	0.106194	49.9492	-0.0566738	0.56993	Welch Two Sample t-test	two.sided	0.260346	Non-significant
FOLH1	OID30430	Q04609	Inflammation_II	0.267306	-1.46344	-1.19614	-1.65454	0.106667	36.1896	-0.594903	0.0602917	Welch Two Sample t-test	two.sided	0.261284	Non-significant
GOLGA3	OID31026	Q08378	Neurology_II	0.170426	-1.17702	-1.00659	-1.64799	0.106954	41.238	-0.379238	0.0383866	Welch Two Sample t-test	two.sided	0.261764	Non-significant
LRRN1	OID20438	Q6UXK5	Inflammation	-0.234688	0.782678	0.547989	1.63478	0.107089	62.9231	-0.0521996	0.521576	Welch Two Sample t-test	two.sided	0.261874	Non-significant
MYBPC2	OID30199	Q14324	Cardiometabolic_II	0.238023	-2.16891	-1.93089	-1.66169	0.107229	29.3249	-0.530843	0.0547971	Welch Two Sample t-test	two.sided	0.261995	Non-significant
CD79B	OID20635	P40259	Inflammation	0.38325	-4.56952	-4.18627	-1.65366	0.107321	34.3058	-0.854088	0.0875869	Welch Two Sample t-test	two.sided	0.261997	Non-significant
CIRBP	OID31503	Q14011	Oncology_II	0.233104	-1.38504	-1.15194	-1.64106	0.107894	44.1328	-0.519352	0.0531445	Welch Two Sample t-test	two.sided	0.263166	Non-significant
EIF4G1	OID20625	Q04637	Inflammation	-0.157121	-3.81091	-3.96804	1.64602	0.108238	36.9656	-0.0362961	0.350539	Welch Two Sample t-test	two.sided	0.263166	Non-significant
TNF	OID20074	P01375	Cardiometabolic	0.190467	-0.56861	-0.378143	-1.64206	0.108369	40.2505	-0.424852	0.0439176	Welch Two Sample t-test	two.sided	0.263166	Non-significant
PCARE	OID30838	A6NGG8	Neurology_II	0.244074	-2.11902	-1.87494	-1.63982	0.108593	41.5484	-0.544545	0.0563978	Welch Two Sample t-test	two.sided	0.263166	Non-significant
MMP12	OID21439	P39900	Oncology	0.707865	-4.52978	-3.82191	-1.63365	0.1086	50.1162	-1.57813	0.162401	Welch Two Sample t-test	two.sided	0.263166	Non-significant
COPE	OID20797	O14579	Neurology	-0.250962	-1.78311	-2.03408	1.64326	0.108615	37.8335	-0.0582518	0.560177	Welch Two Sample t-test	two.sided	0.263166	Non-significant
ALDH2	OID31380	P05091	Oncology_II	0.115913	-1.39098	-1.27507	-1.63835	0.108648	42.9858	-0.258595	0.0267688	Welch Two Sample t-test	two.sided	0.263166	Non-significant
IL19	OID20158	Q9UHD0	Cardiometabolic	-0.393878	-1.22905	-1.62292	1.63627	0.108682	45.5043	-0.0908032	0.878559	Welch Two Sample t-test	two.sided	0.263166	Non-significant
WFIKKN1	OID20939	Q96NZ8	Neurology	-0.203276	-4.29095	-4.49423	1.63671	0.108685	44.8886	-0.0468892	0.453441	Welch Two Sample t-test	two.sided	0.263166	Non-significant
LMNB2	OID31109	Q03252	Neurology_II	0.266204	-4.54025	-4.27405	-1.64173	0.108711	38.8848	-0.594212	0.0618037	Welch Two Sample t-test	two.sided	0.263166	Non-significant
IL18RAP	OID20900	O95256	Neurology	-0.169732	-4.60261	-4.77235	1.63576	0.108816	45.3302	-0.0392164	0.378681	Welch Two Sample t-test	two.sided	0.2632	Non-significant
C7orf50	OID31095	Q9BRJ6	Neurology_II	0.0425244	-0.623096	-0.580571	-1.62377	0.109132	66.83	-0.0947996	0.00975075	Welch Two Sample t-test	two.sided	0.263549	Non-significant
LMOD1	OID30547	P29536	Inflammation_II	-0.338282	0.653117	0.314836	1.63222	0.109143	48.252	-0.078371	0.754934	Welch Two Sample t-test	two.sided	0.263549	Non-significant
DCTN6	OID20879	O00399	Neurology	0.169047	-0.735465	-0.566418	-1.62437	0.109397	61.6693	-0.3771	0.0390061	Welch Two Sample t-test	two.sided	0.263671	Non-significant
DNAJB2	OID30661	P25686	Inflammation_II	-0.252624	3.01818	2.76555	1.62853	0.109448	52.0787	-0.0586441	0.563891	Welch Two Sample t-test	two.sided	0.263671	Non-significant
SCGB1A1	OID20688	P11684	Inflammation	0.482033	-2.17199	-1.68996	-1.63762	0.109467	39.3834	-1.07723	0.113159	Welch Two Sample t-test	two.sided	0.263671	Non-significant
PRR4	OID30607	Q16378	Inflammation_II	0.284082	-3.97849	-3.69441	-1.62881	0.109694	49.5573	-0.634474	0.066309	Welch Two Sample t-test	two.sided	0.263894	Non-significant
ADAM12	OID30491	O43184	Inflammation_II	-0.275701	-0.508863	-0.784564	1.63694	0.109743	38.7406	-0.0650436	0.616446	Welch Two Sample t-test	two.sided	0.263894	Non-significant
CLU	OID30732	P10909	Inflammation_II	-0.189587	4.37312	4.18353	1.62273	0.11004	58.3283	-0.0442499	0.423423	Welch Two Sample t-test	two.sided	0.26439	Non-significant
CA7	OID31265	P43166	Oncology_II	-0.23912	0.440589	0.201469	1.66036	0.110249	23.2881	-0.0585982	0.536839	Welch Two Sample t-test	two.sided	0.264671	Non-significant
P4HB	OID21509	P07237	Oncology	-0.267895	-1.68559	-1.95348	1.62002	0.111347	51.4108	-0.0640251	0.599815	Welch Two Sample t-test	two.sided	0.266995	Non-significant
CCL7	OID20523	P80098	Inflammation	0.3614	-4.17406	-3.81266	-1.63328	0.111448	34.7194	-0.810738	0.0879381	Welch Two Sample t-test	two.sided	0.266995	Non-significant
CHCHD10	OID31116	Q8WYQ3	Neurology_II	-0.260511	-0.923375	-1.18389	1.61785	0.111494	54.2489	-0.0622857	0.583307	Welch Two Sample t-test	two.sided	0.266995	Non-significant
TGFB1	OID20621	P01137	Inflammation	0.187674	-4.22155	-4.03388	-1.62079	0.111757	46.9682	-0.420622	0.0452727	Welch Two Sample t-test	two.sided	0.267403	Non-significant
GART	OID31004	P22102	Neurology_II	-0.088976	0.70498	0.616004	1.6141	0.111895	58.4185	-0.0213503	0.199302	Welch Two Sample t-test	two.sided	0.267404	Non-significant
ADAM15	OID20109	Q13444	Cardiometabolic	-0.258211	-0.566953	-0.825164	1.61714	0.111943	51.632	-0.0622485	0.578671	Welch Two Sample t-test	two.sided	0.267404	Non-significant
IL15	OID20562	P40933	Inflammation	-0.22391	-0.220951	-0.444861	1.61577	0.112333	50.8529	-0.0543169	0.502136	Welch Two Sample t-test	two.sided	0.267902	Non-significant
DDX4	OID30431	Q9NQI0	Inflammation_II	-0.603514	-1.19424	-1.79775	1.63034	0.112337	33.7192	-0.149007	1.35604	Welch Two Sample t-test	two.sided	0.267902	Non-significant
OPHN1	OID31087	O60890	Neurology_II	-0.201264	-6.99685	-7.19812	1.61635	0.112646	47.465	-0.0491676	0.451695	Welch Two Sample t-test	two.sided	0.268369	Non-significant
ACY3	OID30086	Q96HD9	Cardiometabolic_II	-0.26474	-1.9594	-2.22414	1.60961	0.112851	58.6687	-0.0644121	0.593892	Welch Two Sample t-test	two.sided	0.268369	Non-significant
LAMTOR5	OID31396	O43504	Oncology_II	-0.595848	-2.68352	-3.27937	1.61457	0.112902	48.426	-0.145998	1.33769	Welch Two Sample t-test	two.sided	0.268369	Non-significant
CCT5	OID21200	P48643	Oncology	0.0825378	-0.142916	-0.0603786	-1.60569	0.11311	66.0972	-0.185165	0.0200895	Welch Two Sample t-test	two.sided	0.268369	Non-significant
PTH	OID30963	P01270	Neurology_II	-0.796124	-6.73294	-7.52907	1.62273	0.113242	36.5512	-0.198355	1.7906	Welch Two Sample t-test	two.sided	0.268369	Non-significant
UNC79	OID31181	Q9P2D8	Oncology_II	-0.700744	-2.14896	-2.8497	1.6914	0.113406	13.6789	-0.1898	1.59129	Welch Two Sample t-test	two.sided	0.268369	Non-significant
AK2	OID31142	P54819	Neurology_II	0.25041	-1.48922	-1.23881	-1.61309	0.11341	47.0815	-0.562691	0.0618715	Welch Two Sample t-test	two.sided	0.268369	Non-significant
NCAM2	OID21095	O15394	Neurology	-0.209255	4.21966	4.01041	1.60613	0.113418	60.899	-0.0512749	0.469786	Welch Two Sample t-test	two.sided	0.268369	Non-significant
QSOX1	OID30729	O00391	Inflammation_II	-0.20645	3.38072	3.17427	1.60717	0.113427	58.2192	-0.0506605	0.46356	Welch Two Sample t-test	two.sided	0.268369	Non-significant
ITIH4	OID30762	Q14624	Inflammation_II	0.39455	-1.02501	-0.630461	-1.61872	0.113577	38.952	-0.887583	0.0984828	Welch Two Sample t-test	two.sided	0.268369	Non-significant
PTGDS	OID20408	P41222	Cardiometabolic	0.0732423	4.17562	4.24886	-1.60365	0.113639	65.0085	-0.164456	0.0179713	Welch Two Sample t-test	two.sided	0.268369	Non-significant
CSTB	OID20294	P04080	Cardiometabolic	0.254413	0.766133	1.02055	-1.6108	0.113648	48.9968	-0.57181	0.0629841	Welch Two Sample t-test	two.sided	0.268369	Non-significant
IL36G	OID30551	Q9NZH8	Inflammation_II	0.59933	-3.18987	-2.59054	-1.614	0.114474	39.5752	-1.35007	0.151412	Welch Two Sample t-test	two.sided	0.2701	Non-significant
USO1	OID21367	O60763	Oncology	0.496972	-4.39657	-3.8996	-1.60046	0.114619	61.526	-1.11778	0.12384	Welch Two Sample t-test	two.sided	0.270221	Non-significant
CEBPB	OID20052	P17676	Cardiometabolic	0.12916	-0.49261	-0.36345	-1.60088	0.115086	55.4559	-0.290819	0.0324982	Welch Two Sample t-test	two.sided	0.271101	Non-significant
SCT	OID30951	P09683	Neurology_II	0.146491	-1.35557	-1.20908	-1.60045	0.115274	54.5662	-0.329957	0.0369748	Welch Two Sample t-test	two.sided	0.271322	Non-significant
FNTA	OID31381	P49354	Oncology_II	-0.184077	-1.70938	-1.89345	1.60344	0.116599	40.5594	-0.0478461	0.416	Welch Two Sample t-test	two.sided	0.274039	Non-significant
ARID3A	OID30861	Q99856	Neurology_II	0.10467	-0.0954447	0.009225	-1.59045	0.116618	64.5563	-0.236121	0.0267816	Welch Two Sample t-test	two.sided	0.274039	Non-significant
TIMD4	OID20375	Q96H15	Cardiometabolic	0.20456	-5.09662	-4.89206	-1.58809	0.116776	69.9445	-0.461464	0.0523443	Welch Two Sample t-test	two.sided	0.274187	Non-significant
C1R	OID30753	P00736	Inflammation_II	-0.203966	3.34251	3.13854	1.59632	0.117154	46.7629	-0.0531139	0.461046	Welch Two Sample t-test	two.sided	0.274529	Non-significant
BGN	OID21198	P21810	Oncology	-0.226847	0.0260755	-0.200771	1.59898	0.117265	42.3277	-0.0593931	0.513087	Welch Two Sample t-test	two.sided	0.274529	Non-significant
PCDH1	OID20614	Q08174	Inflammation	-0.11147	-0.423208	-0.534679	1.58903	0.117307	60.0257	-0.028849	0.25179	Welch Two Sample t-test	two.sided	0.274529	Non-significant
MAMDC4	OID31342	Q6UXC1	Oncology_II	-0.108359	-3.56934	-3.6777	1.60054	0.117379	39.8443	-0.0284877	0.245205	Welch Two Sample t-test	two.sided	0.274529	Non-significant
OCLN	OID31069	Q16625	Neurology_II	-0.203633	0.00331837	-0.200314	1.59519	0.117397	46.8255	-0.0531991	0.460464	Welch Two Sample t-test	two.sided	0.274529	Non-significant
LAMB1	OID30280	P07942	Cardiometabolic_II	-0.186093	-4.40209	-4.58818	1.59548	0.117508	45.633	-0.0487373	0.420923	Welch Two Sample t-test	two.sided	0.274566	Non-significant
MST1	OID30713	P26927	Inflammation_II	0.314168	-1.67838	-1.36421	-1.58921	0.117627	56.164	-0.710161	0.0818239	Welch Two Sample t-test	two.sided	0.274622	Non-significant
PLA2G4A	OID20685	P47712	Inflammation	0.144845	-1.4896	-1.34476	-1.5925	0.117784	48.3859	-0.327683	0.037993	Welch Two Sample t-test	two.sided	0.274766	Non-significant
VSTM1	OID20851	Q6UX27	Neurology	-0.255079	-2.05345	-2.30853	1.59601	0.117919	42.3757	-0.0673729	0.577531	Welch Two Sample t-test	two.sided	0.274859	Non-significant
XPNPEP2	OID21508	O43895	Oncology	0.371517	-5.73955	-5.36803	-1.58777	0.118463	51.4744	-0.841159	0.0981259	Welch Two Sample t-test	two.sided	0.275904	Non-significant
CD5	OID21449	P06127	Oncology	0.287345	-5.02	-4.73266	-1.5891	0.118753	46.9333	-0.651126	0.0764366	Welch Two Sample t-test	two.sided	0.276356	Non-significant
OPLAH	OID30201	O14841	Cardiometabolic_II	-0.0997158	0.346755	0.247039	1.59333	0.119001	39.7838	-0.026791	0.226223	Welch Two Sample t-test	two.sided	0.276711	Non-significant
HMOX1	OID20217	P09601	Cardiometabolic	0.259749	-4.487	-4.22725	-1.58337	0.119297	52.9141	-0.588802	0.069303	Welch Two Sample t-test	two.sided	0.277084	Non-significant
RASA1	OID20826	P20936	Neurology	-0.136226	0.129573	-0.00665357	1.58879	0.119353	43.489	-0.0366335	0.309086	Welch Two Sample t-test	two.sided	0.277084	Non-significant
GPHA2	OID31437	Q96T91	Oncology_II	-0.202298	0.748631	0.546332	1.58932	0.119564	41.5832	-0.0546524	0.459249	Welch Two Sample t-test	two.sided	0.277153	Non-significant
LAT	OID20640	O43561	Inflammation	-0.183839	-2.92026	-3.1041	1.58737	0.119803	42.7299	-0.0497646	0.417442	Welch Two Sample t-test	two.sided	0.277153	Non-significant
ZP3	OID30265	P21754	Cardiometabolic_II	-0.209499	-6.16505	-6.37455	1.58912	0.119846	40.3178	-0.0568808	0.475879	Welch Two Sample t-test	two.sided	0.277153	Non-significant
RECK	OID30234	O95980	Cardiometabolic_II	0.129204	-4.9149	-4.7857	-1.58245	0.119924	49.4324	-0.293244	0.034837	Welch Two Sample t-test	two.sided	0.277153	Non-significant
FCGR3B	OID20387	O75015	Cardiometabolic	0.160211	-3.55995	-3.39974	-1.57704	0.119935	61.2678	-0.363334	0.0429118	Welch Two Sample t-test	two.sided	0.277153	Non-significant
MKI67	OID30455	P46013	Inflammation_II	0.216443	-1.91546	-1.69902	-1.58908	0.119959	39.7841	-0.491773	0.0588872	Welch Two Sample t-test	two.sided	0.277153	Non-significant
GALNT3	OID20471	Q14435	Inflammation	0.3729	-3.22993	-2.85703	-1.59432	0.120235	33.5806	-0.848446	0.102646	Welch Two Sample t-test	two.sided	0.277361	Non-significant
PNLIPRP1	OID31122	P54315	Neurology_II	0.583231	-7.67743	-7.0942	-1.57213	0.120241	73.0812	-1.32258	0.156122	Welch Two Sample t-test	two.sided	0.277361	Non-significant
CDC26	OID31508	Q8NHZ8	Oncology_II	0.201853	-2.09346	-1.89161	-1.58049	0.120708	46.9623	-0.458789	0.0550834	Welch Two Sample t-test	two.sided	0.278038	Non-significant
ESR1	OID30434	P03372	Inflammation_II	0.608817	-0.254774	0.354043	-1.58906	0.120727	36.2682	-1.38564	0.168007	Welch Two Sample t-test	two.sided	0.278038	Non-significant
ITIH1	OID30722	P19827	Inflammation_II	-0.180418	4.15361	3.97319	1.57491	0.120881	56.2987	-0.0490417	0.409878	Welch Two Sample t-test	two.sided	0.27817	Non-significant
GAS6	OID20318	Q14393	Cardiometabolic	-0.222435	2.89622	2.67378	1.57114	0.121305	61.2059	-0.0606427	0.505512	Welch Two Sample t-test	two.sided	0.278485	Non-significant
IMMT	OID31397	Q16891	Oncology_II	-0.245801	-0.352438	-0.598239	1.57887	0.121323	45.3065	-0.0676989	0.559301	Welch Two Sample t-test	two.sided	0.278485	Non-significant
CKAP4	OID20617	Q07065	Inflammation	-0.304015	-1.08353	-1.38755	1.57679	0.121402	48.0714	-0.0836329	0.691664	Welch Two Sample t-test	two.sided	0.278485	Non-significant
PDLIM5	OID31063	Q96HC4	Neurology_II	0.366378	-2.163	-1.79662	-1.56691	0.121403	73.9914	-0.83228	0.0995241	Welch Two Sample t-test	two.sided	0.278485	Non-significant
DBNL	OID20681	Q9UJU6	Inflammation	0.214654	-0.818489	-0.603836	-1.57167	0.122593	48.0177	-0.489257	0.0599493	Welch Two Sample t-test	two.sided	0.280992	Non-significant
EVPL	OID31309	Q92817	Oncology_II	0.345249	-1.35942	-1.01418	-1.61123	0.122703	20.1253	-0.792045	0.101547	Welch Two Sample t-test	two.sided	0.281021	Non-significant
FLRT2	OID20946	O43155	Neurology	-0.213112	0.198865	-0.0142464	1.56143	0.123469	62.5318	-0.0596712	0.485895	Welch Two Sample t-test	two.sided	0.28255	Non-significant
TNFRSF9	OID20985	Q07011	Neurology	0.212861	-3.45793	-3.24507	-1.57194	0.123753	40.4646	-0.486444	0.0607216	Welch Two Sample t-test	two.sided	0.282976	Non-significant
KIF20B	OID30816	Q96Q89	Neurology_II	-0.849043	-3.0778	-3.92684	1.57476	0.123967	36.3916	-0.244011	1.9421	Welch Two Sample t-test	two.sided	0.283241	Non-significant
TARBP2	OID20870	Q15633	Neurology	0.245254	-1.36423	-1.11897	-1.55774	0.124195	64.4057	-0.559743	0.0692343	Welch Two Sample t-test	two.sided	0.283438	Non-significant
UBXN1	OID30654	Q04323	Inflammation_II	-0.181523	0.0887625	-0.0927607	1.56428	0.124249	48.5371	-0.0517297	0.414776	Welch Two Sample t-test	two.sided	0.283438	Non-significant
TFAP2A	OID30848	P05549	Neurology_II	-0.916284	-1.81755	-2.73383	1.57385	0.12484	33.7854	-0.267148	2.09972	Welch Two Sample t-test	two.sided	0.284561	Non-significant
XIAP	OID30490	P98170	Inflammation_II	0.157739	-1.52186	-1.36412	-1.56313	0.125352	43.0066	-0.361247	0.0457695	Welch Two Sample t-test	two.sided	0.285503	Non-significant
STEAP4	OID30846	Q687X5	Neurology_II	0.786613	-3.49486	-2.70824	-1.56627	0.125553	38.1063	-1.80321	0.229986	Welch Two Sample t-test	two.sided	0.285734	Non-significant
GM2A	OID30413	P17900	Cardiometabolic_II	0.0302155	6.44878	6.479	-1.55346	0.126105	54.4755	-0.0692036	0.00877261	Welch Two Sample t-test	two.sided	0.286765	Non-significant
CCL17	OID20745	Q92583	Inflammation	0.454162	-3.65891	-3.20475	-1.55855	0.126285	43.8936	-1.04148	0.133157	Welch Two Sample t-test	two.sided	0.286948	Non-significant
FAM171A2	OID31005	A8MVW0	Neurology_II	-0.271185	-4.59059	-4.86177	1.56396	0.126635	35.7556	-0.0805617	0.622932	Welch Two Sample t-test	two.sided	0.287291	Non-significant
ATP1B1	OID30124	P05026	Cardiometabolic_II	-0.291306	0.479102	0.187796	1.56132	0.126635	38.4842	-0.0862424	0.668854	Welch Two Sample t-test	two.sided	0.287291	Non-significant
MORC3	OID31073	Q14149	Neurology_II	0.0836152	-1.42797	-1.34435	-1.55404	0.127225	44.7155	-0.192003	0.0247729	Welch Two Sample t-test	two.sided	0.288404	Non-significant
TARS1	OID31343	P26639	Oncology_II	0.143659	-1.25189	-1.10823	-1.54752	0.127454	55.1758	-0.329685	0.0423662	Welch Two Sample t-test	two.sided	0.288696	Non-significant
EEF1D	OID30335	P29692	Cardiometabolic_II	0.186282	-3.37631	-3.19003	-1.55314	0.127583	43.8154	-0.428031	0.0554675	Welch Two Sample t-test	two.sided	0.288763	Non-significant
RBFOX3	OID30984	A6NFN3	Neurology_II	-0.222393	-1.34221	-1.56461	1.54878	0.128361	45.5053	-0.0667278	0.511513	Welch Two Sample t-test	two.sided	0.290296	Non-significant
PLAUR	OID20764	Q03405	Inflammation	-0.180947	2.63247	2.45152	1.55232	0.128535	39.6373	-0.054708	0.416601	Welch Two Sample t-test	two.sided	0.290461	Non-significant
FABP6	OID20076	P51161	Cardiometabolic	0.128402	-1.6252	-1.4968	-1.54163	0.128733	56.6406	-0.29521	0.0384062	Welch Two Sample t-test	two.sided	0.290622	Non-significant
CREB3	OID31188	O43889	Oncology_II	0.462476	-0.705269	-0.242793	-1.58931	0.128807	18.6413	-1.07232	0.147372	Welch Two Sample t-test	two.sided	0.290622	Non-significant
SPINK5	OID21148	Q9NQ38	Neurology	0.0678741	-2.60931	-2.54143	-1.54956	0.129576	37.8141	-0.156561	0.0208129	Welch Two Sample t-test	two.sided	0.292128	Non-significant
DBI	OID21143	P07108	Neurology	-0.224676	3.8335	3.60882	1.54149	0.129967	46.5624	-0.0686128	0.517966	Welch Two Sample t-test	two.sided	0.29278	Non-significant
PRSS2	OID20364	P07478	Cardiometabolic	0.327027	-3.32611	-2.99909	-1.5364	0.130104	55.6895	-0.753474	0.0994214	Welch Two Sample t-test	two.sided	0.29286	Non-significant
BTLA	OID31237	Q7Z6A9	Oncology_II	0.426842	0.221179	0.648021	-1.54963	0.13063	33.491	-0.986934	0.133249	Welch Two Sample t-test	two.sided	0.293815	Non-significant
PAEP	OID20925	P09466	Neurology	0.177603	-8.90958	-8.73198	-1.53501	0.131081	50.0435	-0.409992	0.0547857	Welch Two Sample t-test	two.sided	0.2946	Non-significant
IL6	OID20911	P05231	Neurology	0.455324	-1.0962	-0.640871	-1.54474	0.131374	35.1212	-1.05364	0.142993	Welch Two Sample t-test	two.sided	0.294695	Non-significant
INSL3	OID31129	P51460	Neurology_II	-0.078378	-4.09363	-4.17201	1.52716	0.131414	67.2117	-0.0240566	0.180813	Welch Two Sample t-test	two.sided	0.294695	Non-significant
ARHGAP5	OID31190	Q13017	Oncology_II	-0.281253	-1.62874	-1.90999	1.58489	0.131429	16.9878	-0.0931731	0.655679	Welch Two Sample t-test	two.sided	0.294695	Non-significant
CD6	OID20649	P30203	Inflammation	0.245257	-6.05733	-5.81207	-1.53627	0.131803	42.9698	-0.567217	0.0767025	Welch Two Sample t-test	two.sided	0.295303	Non-significant
IL34	OID20809	Q6ZMJ4	Neurology	-0.201137	2.56582	2.36468	1.53263	0.131909	48.1661	-0.0627078	0.464981	Welch Two Sample t-test	two.sided	0.295313	Non-significant
PCOLCE	OID20384	Q15113	Cardiometabolic	-0.421386	1.3414	0.920014	1.59274	0.132102	14.9753	-0.142605	0.985377	Welch Two Sample t-test	two.sided	0.295429	Non-significant
LILRA5	OID20209	A6NI73	Cardiometabolic	0.232873	-4.93397	-4.7011	-1.53499	0.132165	42.6925	-0.538889	0.0731432	Welch Two Sample t-test	two.sided	0.295429	Non-significant
IL20	OID20453	Q9NYY1	Inflammation	-0.111352	-0.040998	-0.15235	1.52366	0.132301	66.9825	-0.0345208	0.257225	Welch Two Sample t-test	two.sided	0.295503	Non-significant
INSL4	OID31370	Q14641	Oncology_II	-0.288723	-3.70562	-3.99435	1.53911	0.132791	34.9178	-0.0921379	0.669584	Welch Two Sample t-test	two.sided	0.296233	Non-significant
UBE2L6	OID30321	O14933	Cardiometabolic_II	-0.268706	-0.67088	-0.939586	1.53679	0.132833	37.0932	-0.0855422	0.622954	Welch Two Sample t-test	two.sided	0.296233	Non-significant
SNCG	OID20971	O76070	Neurology	-0.339086	2.3941	2.05501	1.5238	0.133108	56.7933	-0.106551	0.784722	Welch Two Sample t-test	two.sided	0.296617	Non-significant
PARD3	OID31301	Q8TEW0	Oncology_II	-1.00396	-1.69785	-2.70181	1.58329	0.133358	15.6447	-0.34275	2.35068	Welch Two Sample t-test	two.sided	0.296944	Non-significant
IDO1	OID30563	P14902	Inflammation_II	-0.53144	-5.54111	-6.07255	1.5229	0.134173	49.306	-0.169725	1.2326	Welch Two Sample t-test	two.sided	0.298531	Non-significant
BAG6	OID20114	P46379	Cardiometabolic	0.272626	-4.15382	-3.88119	-1.51296	0.135326	62.5495	-0.632764	0.0875128	Welch Two Sample t-test	two.sided	0.300697	Non-significant
ARF6	OID31523	P62330	Oncology_II	0.316714	-4.51678	-4.20007	-1.51357	0.135464	59.1086	-0.735405	0.101977	Welch Two Sample t-test	two.sided	0.300697	Non-significant
NMRK2	OID31163	Q9NPI5	Oncology_II	-0.250496	0.29076	0.0402643	1.58026	0.135557	14.5356	-0.0883137	0.589305	Welch Two Sample t-test	two.sided	0.300697	Non-significant
MAP2	OID31138	P11137	Neurology_II	0.0435122	0.0390271	0.0825393	-1.51765	0.13565	48.0815	-0.101156	0.0141316	Welch Two Sample t-test	two.sided	0.300697	Non-significant
FGF16	OID30535	O43320	Inflammation_II	-0.669945	2.17803	1.50809	1.52431	0.135675	38.168	-0.219661	1.55955	Welch Two Sample t-test	two.sided	0.300697	Non-significant
SELPLG	OID20560	Q14242	Inflammation	-0.16666	-0.52239	-0.68905	1.51124	0.135801	62.077	-0.0537815	0.387102	Welch Two Sample t-test	two.sided	0.300697	Non-significant
CXCL8	OID20997	P10145	Neurology	0.398252	1.95476	2.35301	-1.52727	0.135982	33.8581	-0.928263	0.131759	Welch Two Sample t-test	two.sided	0.300697	Non-significant
AZU1	OID20309	P20160	Cardiometabolic	0.318009	-4.85086	-4.53286	-1.52293	0.136045	38.0451	-0.740714	0.104696	Welch Two Sample t-test	two.sided	0.300697	Non-significant
CXCL8	OID21430	P10145	Oncology	0.403453	1.57956	1.98301	-1.5257	0.136084	34.9456	-0.940319	0.133413	Welch Two Sample t-test	two.sided	0.300697	Non-significant
SCGB3A1	OID30577	Q96QR1	Inflammation_II	0.0710592	-2.57941	-2.50835	-1.51105	0.136696	53.1738	-0.165375	0.0232566	Welch Two Sample t-test	two.sided	0.301819	Non-significant
MME	OID21307	P08473	Oncology	-0.207051	-2.78036	-2.98741	1.51077	0.137174	49.7385	-0.0682575	0.48236	Welch Two Sample t-test	two.sided	0.302642	Non-significant
MORN4	OID31217	Q8NDC4	Oncology_II	0.284654	-0.444804	-0.16015	-1.53593	0.137303	24.6322	-0.666639	0.0973303	Welch Two Sample t-test	two.sided	0.302695	Non-significant
ICAM1	OID20411	P05362	Cardiometabolic	0.226227	-3.86834	-3.64211	-1.50958	0.137822	47.1653	-0.52768	0.0752266	Welch Two Sample t-test	two.sided	0.303608	Non-significant
TPP1	OID20750	O14773	Inflammation	-0.0389354	3.62454	3.58561	1.49939	0.138107	72.6174	-0.0128222	0.090693	Welch Two Sample t-test	two.sided	0.304003	Non-significant
ERMAP	OID30539	Q96PL5	Inflammation_II	-0.279477	-0.477659	-0.757136	1.50983	0.138273	43.7676	-0.093633	0.652587	Welch Two Sample t-test	two.sided	0.304136	Non-significant
TSPAN15	OID30095	O95858	Cardiometabolic_II	-0.237796	0.323821	0.086025	1.50828	0.138381	45.6053	-0.0796326	0.555224	Welch Two Sample t-test	two.sided	0.304143	Non-significant
TBCA	OID30616	O75347	Inflammation_II	-0.304915	2.49463	2.18972	1.50835	0.138605	44.0393	-0.102483	0.712314	Welch Two Sample t-test	two.sided	0.304404	Non-significant
VASH1	OID20516	Q7L8A9	Inflammation	0.0652633	0.551665	0.616929	-1.50714	0.138959	43.7721	-0.152547	0.0220205	Welch Two Sample t-test	two.sided	0.304949	Non-significant
ARG2	OID31339	P78540	Oncology_II	-0.230086	0.347289	0.117204	1.50951	0.139492	37.7608	-0.0785455	0.538717	Welch Two Sample t-test	two.sided	0.305887	Non-significant
NBN	OID20442	O60934	Inflammation	0.192583	-3.38365	-3.19107	-1.49961	0.140978	43.2714	-0.451525	0.0663585	Welch Two Sample t-test	two.sided	0.30891	Non-significant
PNMA2	OID30842	Q9UL42	Neurology_II	-0.655085	0.395356	-0.259729	1.51266	0.141334	28.6143	-0.231159	1.54133	Welch Two Sample t-test	two.sided	0.309413	Non-significant
CLEC4C	OID20547	Q8WTT0	Inflammation	0.16599	-4.60601	-4.44002	-1.50063	0.141421	39.4056	-0.389654	0.0576732	Welch Two Sample t-test	two.sided	0.309413	Non-significant
GSTM4	OID30164	Q03013	Cardiometabolic_II	0.194885	-3.47834	-3.28346	-1.48845	0.14217	56.7268	-0.457097	0.0673277	Welch Two Sample t-test	two.sided	0.310816	Non-significant
LMOD1	OID30212	P29536	Cardiometabolic_II	-0.305399	0.813939	0.508539	1.48878	0.142853	49.7849	-0.106669	0.717468	Welch Two Sample t-test	two.sided	0.312072	Non-significant
INPP1	OID21345	P49441	Oncology	-0.217124	-2.45508	-2.67221	1.49498	0.143147	38.1455	-0.076853	0.511101	Welch Two Sample t-test	two.sided	0.312479	Non-significant
FH	OID30839	P07954	Neurology_II	-0.906173	-1.92773	-2.8339	1.49778	0.143272	34.5469	-0.322637	2.13498	Welch Two Sample t-test	two.sided	0.312514	Non-significant
AHSG	OID30706	P02765	Inflammation_II	0.340292	-1.40489	-1.0646	-1.48749	0.144235	42.6888	-0.801746	0.121162	Welch Two Sample t-test	two.sided	0.314232	Non-significant
KLK11	OID21518	Q9UBX7	Oncology	0.080605	5.4452	5.52581	-1.48077	0.144322	55.5058	-0.189672	0.0284617	Welch Two Sample t-test	two.sided	0.314232	Non-significant
ARL2BP	OID30121	Q9Y2Y0	Cardiometabolic_II	0.170589	-1.50654	-1.33595	-1.48162	0.144409	52.5898	-0.401566	0.0603882	Welch Two Sample t-test	two.sided	0.314232	Non-significant
KIRREL1	OID30806	Q96J84	Neurology_II	-0.171644	-2.19748	-2.36912	1.48691	0.144495	42.0754	-0.0613043	0.404592	Welch Two Sample t-test	two.sided	0.314232	Non-significant
MYOM1	OID30834	P52179	Neurology_II	-0.779143	-3.92509	-4.70423	1.49275	0.144782	33.7863	-0.281834	1.84012	Welch Two Sample t-test	two.sided	0.314619	Non-significant
GUCY2C	OID31318	P25092	Oncology_II	0.371436	-1.88755	-1.51612	-1.51377	0.145672	20.0737	-0.883152	0.140281	Welch Two Sample t-test	two.sided	0.316316	Non-significant
FCN1	OID30690	O00602	Inflammation_II	0.536725	-5.41423	-4.8775	-1.47417	0.146525	51.4892	-1.26749	0.194042	Welch Two Sample t-test	two.sided	0.3177	Non-significant
SCP2	OID21161	P22307	Oncology	0.127591	-1.13916	-1.01156	-1.4786	0.146529	43.0458	-0.30161	0.0464281	Welch Two Sample t-test	two.sided	0.3177	Non-significant
DNAJB1	OID21363	P25685	Oncology	-0.11784	-1.18856	-1.3064	1.47125	0.147254	51.9549	-0.0428856	0.278566	Welch Two Sample t-test	two.sided	0.319031	Non-significant
SCN3A	OID30903	Q9NY46	Neurology_II	-0.767481	-0.789154	-1.55664	1.48799	0.147546	29.0035	-0.287408	1.82237	Welch Two Sample t-test	two.sided	0.319236	Non-significant
PLG	OID30785	P00747	Inflammation_II	0.271621	1.06868	1.3403	-1.47106	0.147569	49.7696	-0.642529	0.0992875	Welch Two Sample t-test	two.sided	0.319236	Non-significant
ENSA	OID31355	O43768	Oncology_II	0.282104	-1.4012	-1.1191	-1.47508	0.147693	41.7552	-0.668123	0.103915	Welch Two Sample t-test	two.sided	0.319264	Non-significant
RNASE6	OID30689	Q93091	Inflammation_II	-0.164235	7.78655	7.62231	1.47026	0.147946	48.5359	-0.060299	0.388769	Welch Two Sample t-test	two.sided	0.3195	Non-significant
EPCAM	OID20743	P16422	Inflammation	0.253059	-4.26142	-4.00836	-1.46612	0.148023	57.9142	-0.598575	0.0924563	Welch Two Sample t-test	two.sided	0.3195	Non-significant
RELT	OID21142	Q969Z4	Neurology	-0.232333	4.69006	4.45772	1.46384	0.1486	58.3914	-0.0853233	0.54999	Welch Two Sample t-test	two.sided	0.320298	Non-significant
TREM2	OID20731	Q9NZC2	Inflammation	0.313857	1.7683	2.08216	-1.46342	0.148683	58.73	-0.743047	0.115333	Welch Two Sample t-test	two.sided	0.320298	Non-significant
HRG	OID30770	P04196	Inflammation_II	0.306863	2.08155	2.38841	-1.46611	0.148726	51.2661	-0.727005	0.11328	Welch Two Sample t-test	two.sided	0.320298	Non-significant
B2M	OID30725	P61769	Inflammation_II	-0.0427769	8.55223	8.50945	1.46739	0.149281	44.6335	-0.0159507	0.101504	Welch Two Sample t-test	two.sided	0.321253	Non-significant
PODXL	OID21358	O00592	Oncology	-0.233883	-4.65756	-4.89144	1.4651	0.14991	44.5884	-0.0877226	0.555489	Welch Two Sample t-test	two.sided	0.322367	Non-significant
FUS	OID21256	P35637	Oncology	0.12999	-0.839622	-0.709632	-1.46002	0.150285	52.1278	-0.308638	0.0486572	Welch Two Sample t-test	two.sided	0.322767	Non-significant
SNCA	OID30645	P37840	Inflammation_II	-0.312046	-0.680469	-0.992514	1.45364	0.150319	73.226	-0.115759	0.73985	Welch Two Sample t-test	two.sided	0.322767	Non-significant
RNASE10	OID30238	Q5GAN6	Cardiometabolic_II	0.351496	1.51319	1.86469	-1.45965	0.150435	51.7094	-0.834777	0.131785	Welch Two Sample t-test	two.sided	0.322775	Non-significant
APCS	OID30778	P02743	Inflammation_II	0.408052	-2.93501	-2.52696	-1.46466	0.150762	40.353	-0.970968	0.154863	Welch Two Sample t-test	two.sided	0.323016	Non-significant
SCG3	OID20728	Q8WXD2	Inflammation	0.0578587	3.75202	3.80988	-1.45338	0.150771	67.237	-0.137314	0.0215969	Welch Two Sample t-test	two.sided	0.323016	Non-significant
TANK	OID20474	Q92844	Inflammation	0.200132	0.0626898	0.262821	-1.45439	0.150905	61.7085	-0.475226	0.0749627	Welch Two Sample t-test	two.sided	0.323065	Non-significant
CASP8	OID21414	Q14790	Oncology	-0.241748	-4.66657	-4.90832	1.4675	0.151019	35.6101	-0.0924772	0.575973	Welch Two Sample t-test	two.sided	0.323068	Non-significant
KAZN	OID31481	Q674X7	Oncology_II	-0.223876	-2.08265	-2.30653	1.46974	0.151408	31.9616	-0.0864119	0.534164	Welch Two Sample t-test	two.sided	0.323662	Non-significant
CA12	OID21344	O43570	Oncology	-0.217644	-0.620491	-0.838136	1.45645	0.151555	49.7264	-0.082546	0.517834	Welch Two Sample t-test	two.sided	0.323736	Non-significant
EGFLAM	OID31496	Q63HQ2	Oncology_II	-0.263377	2.19826	1.93488	1.45381	0.15226	49.8898	-0.100519	0.627272	Welch Two Sample t-test	two.sided	0.325002	Non-significant
F10	OID30684	P00742	Inflammation_II	0.245065	-1.71034	-1.46528	-1.45629	0.153089	40.1504	-0.585132	0.0950032	Welch Two Sample t-test	two.sided	0.326366	Non-significant
TMED8	OID31462	Q6PL24	Oncology_II	-0.112373	-0.584388	-0.696761	1.45222	0.153232	45.9755	-0.0433875	0.268133	Welch Two Sample t-test	two.sided	0.326366	Non-significant
TIMM8A	OID31143	O60220	Neurology_II	0.0995506	-0.362079	-0.262529	-1.44318	0.153241	73.1097	-0.237024	0.037923	Welch Two Sample t-test	two.sided	0.326366	Non-significant
F12	OID30739	P00748	Inflammation_II	0.3175	1.66354	1.98104	-1.44754	0.153351	55.7039	-0.756939	0.121939	Welch Two Sample t-test	two.sided	0.326366	Non-significant
EVI2B	OID31227	P34910	Oncology_II	-0.711782	-0.637518	-1.3493	1.50655	0.15381	14.2234	-0.300047	1.72361	Welch Two Sample t-test	two.sided	0.326894	Non-significant
PPT1	OID30947	P50897	Neurology_II	-0.219698	-2.48562	-2.70532	1.4565	0.153831	36.3864	-0.0861068	0.525503	Welch Two Sample t-test	two.sided	0.326894	Non-significant
HSP90B1	OID20829	P14625	Neurology	-0.173371	-1.14249	-1.31586	1.44673	0.153939	52.3147	-0.0670647	0.413807	Welch Two Sample t-test	two.sided	0.326894	Non-significant
SLAMF7	OID20602	Q9NQ25	Inflammation	-0.20954	-3.99373	-4.20327	1.44418	0.154399	54.6383	-0.0812757	0.500356	Welch Two Sample t-test	two.sided	0.327542	Non-significant
METAP1	OID20815	P53582	Neurology	0.0895202	1.09323	1.18275	-1.44449	0.154471	53.1446	-0.213815	0.034775	Welch Two Sample t-test	two.sided	0.327542	Non-significant
CACNA1C	OID30840	Q13936	Neurology_II	0.258485	-0.812646	-0.554161	-1.45454	0.154605	35.4046	-0.619106	0.102136	Welch Two Sample t-test	two.sided	0.327586	Non-significant
CETN3	OID31525	O15182	Oncology_II	0.0686862	-0.633918	-0.565232	-1.43715	0.154855	74.6247	-0.163903	0.0265308	Welch Two Sample t-test	two.sided	0.327874	Non-significant
HGFAC	OID30718	Q04756	Inflammation_II	0.277466	-1.89781	-1.62035	-1.44479	0.155267	46.181	-0.663992	0.10906	Welch Two Sample t-test	two.sided	0.328507	Non-significant
IKBKG	OID20544	Q9Y6K9	Inflammation	0.13488	-1.72528	-1.5904	-1.4363	0.155458	68.65	-0.322237	0.0524779	Welch Two Sample t-test	two.sided	0.32867	Non-significant
TIMP1	OID20418	P01033	Cardiometabolic	0.200926	2.30328	2.5042	-1.43778	0.155826	58.4689	-0.480612	0.0787604	Welch Two Sample t-test	two.sided	0.329208	Non-significant
NCS1	OID21458	P62166	Oncology	-0.276412	-4.6749	-4.95131	1.43745	0.155988	57.7445	-0.108542	0.661366	Welch Two Sample t-test	two.sided	0.329308	Non-significant
NADK	OID20178	O95544	Cardiometabolic	0.19712	-2.23948	-2.04236	-1.4384	0.156652	49.1895	-0.472487	0.0782472	Welch Two Sample t-test	two.sided	0.330469	Non-significant
SMPD1	OID21028	P17405	Neurology	-0.20224	0.55808	0.355839	1.43051	0.157451	63.791	-0.080209	0.48469	Welch Two Sample t-test	two.sided	0.331911	Non-significant
PDLIM7	OID20729	Q9NR12	Inflammation	0.199096	-0.440543	-0.241446	-1.43238	0.158262	49.9555	-0.478285	0.0800924	Welch Two Sample t-test	two.sided	0.333378	Non-significant
TXNDC5	OID21012	Q8NBS9	Neurology	-0.263105	1.0113	0.748193	1.4329	0.158961	43.9502	-0.106962	0.633172	Welch Two Sample t-test	two.sided	0.334296	Non-significant
CXCL5	OID20207	P42830	Cardiometabolic	-0.183578	-2.7734	-2.95698	1.4238	0.158995	69.245	-0.0736248	0.440781	Welch Two Sample t-test	two.sided	0.334296	Non-significant
LXN	OID21003	Q9BS40	Neurology	-0.122415	-1.68364	-1.80605	1.42415	0.159045	66.9785	-0.0491558	0.293985	Welch Two Sample t-test	two.sided	0.334296	Non-significant
FGFR4	OID30646	P22455	Inflammation_II	-0.233194	-3.28323	-3.51642	1.42424	0.159219	64.2139	-0.0938778	0.560266	Welch Two Sample t-test	two.sided	0.334319	Non-significant
ADAMTS1	OID30528	Q9UHI8	Inflammation_II	-0.217107	2.2289	2.01179	1.43102	0.159288	45.2925	-0.0884074	0.522622	Welch Two Sample t-test	two.sided	0.334319	Non-significant
LDLRAP1	OID31068	Q5SW96	Neurology_II	0.263636	-1.85437	-1.59074	-1.42104	0.159756	69.8159	-0.633666	0.106395	Welch Two Sample t-test	two.sided	0.33497	Non-significant
ATP6V1F	OID20843	Q16864	Neurology	0.232704	-0.749604	-0.5169	-1.43247	0.15983	39.7333	-0.561095	0.0956869	Welch Two Sample t-test	two.sided	0.33497	Non-significant
IL36A	OID30472	Q9UHA7	Inflammation_II	0.400785	-0.576507	-0.175721	-1.43174	0.160151	39.162	-0.966918	0.165348	Welch Two Sample t-test	two.sided	0.335344	Non-significant
TPPP2	OID31274	P59282	Oncology_II	-1.1525	-6.08293	-7.23543	1.46848	0.16039	16.8538	-0.504427	2.80942	Welch Two Sample t-test	two.sided	0.335344	Non-significant
RGS8	OID20454	P57771	Inflammation	0.0939347	-0.34062	-0.246686	-1.41848	0.160453	70.5553	-0.225992	0.0381228	Welch Two Sample t-test	two.sided	0.335344	Non-significant
MLLT1	OID31211	Q03111	Oncology_II	-1.14671	-3.31762	-4.46434	1.48016	0.160473	14.3345	-0.511272	2.80469	Welch Two Sample t-test	two.sided	0.335344	Non-significant
CPA2	OID21060	P48052	Neurology	0.25287	-2.29553	-2.04266	-1.42086	0.160684	58.2946	-0.609076	0.103336	Welch Two Sample t-test	two.sided	0.33548	Non-significant
PMCH	OID30172	P20382	Cardiometabolic_II	-0.250883	2.30073	2.04985	1.42364	0.16077	49.9297	-0.103091	0.604857	Welch Two Sample t-test	two.sided	0.33548	Non-significant
PLTP	OID20238	P55058	Cardiometabolic	0.235113	-0.421592	-0.186479	-1.41993	0.161144	56.2853	-0.566775	0.0965485	Welch Two Sample t-test	two.sided	0.336018	Non-significant
SLC27A4	OID20814	Q6P1M0	Neurology	-0.524421	-3.14755	-3.67197	1.42556	0.161657	40.5034	-0.218784	1.26763	Welch Two Sample t-test	two.sided	0.336843	Non-significant
TSNAX	OID30185	Q99598	Cardiometabolic_II	0.260728	0.0669396	0.327668	-1.42018	0.161983	48.2593	-0.629806	0.108349	Welch Two Sample t-test	two.sided	0.337281	Non-significant
MCFD2	OID20171	Q8NI22	Cardiometabolic	-0.0525255	3.64379	3.59126	1.41654	0.16227	54.8723	-0.0217888	0.12684	Welch Two Sample t-test	two.sided	0.337635	Non-significant
NIT2	OID30336	Q9NQR4	Cardiometabolic_II	-0.257751	-0.0580633	-0.315814	1.42036	0.162408	44.9108	-0.107765	0.623267	Welch Two Sample t-test	two.sided	0.337677	Non-significant
CFC1	OID21261	P0CG37	Oncology	0.260137	2.71118	2.97131	-1.41164	0.162834	64.9008	-0.628181	0.107907	Welch Two Sample t-test	two.sided	0.33832	Non-significant
RAB44	OID31346	Q7Z6P3	Oncology_II	0.186761	-4.35188	-4.16512	-1.421	0.163161	39.5156	-0.452491	0.0789694	Welch Two Sample t-test	two.sided	0.338756	Non-significant
IL1R2	OID20757	P27930	Inflammation	0.25997	-4.03049	-3.77052	-1.41848	0.163502	41.581	-0.629941	0.110001	Welch Two Sample t-test	two.sided	0.339013	Non-significant
IL2	OID20419	P60568	Inflammation	0.284287	-0.585251	-0.300964	-1.42351	0.16352	34.6898	-0.689844	0.121271	Welch Two Sample t-test	two.sided	0.339013	Non-significant
CDC123	OID31242	O75794	Oncology_II	-1.03987	-1.90876	-2.94863	1.47177	0.163731	13.668	-0.478972	2.5587	Welch Two Sample t-test	two.sided	0.339207	Non-significant
TBC1D5	OID20521	Q92609	Inflammation	-0.594301	-2.05346	-2.64776	1.42734	0.163925	29.6624	-0.256445	1.44505	Welch Two Sample t-test	two.sided	0.339315	Non-significant
CES2	OID21366	O00748	Oncology	0.227385	-5.46263	-5.23524	-1.41041	0.164018	55.3099	-0.550434	0.0956643	Welch Two Sample t-test	two.sided	0.339315	Non-significant
EPHA1	OID20677	P21709	Inflammation	0.242873	-4.3359	-4.09302	-1.41091	0.164321	51.1732	-0.588428	0.102682	Welch Two Sample t-test	two.sided	0.339699	Non-significant
SLC39A5	OID20539	Q6ZMH5	Inflammation	0.122796	-3.41058	-3.28779	-1.4138	0.164693	42.5702	-0.298008	0.0524159	Welch Two Sample t-test	two.sided	0.340225	Non-significant
GSTT2B	OID31097	P0CG30	Neurology_II	-0.341209	-2.6815	-3.02271	1.40358	0.165115	66.2235	-0.144123	0.82654	Welch Two Sample t-test	two.sided	0.340853	Non-significant
RNASEH2A	OID31027	O75792	Neurology_II	0.111556	-1.59466	-1.4831	-1.40315	0.166277	54.1906	-0.270939	0.0478273	Welch Two Sample t-test	two.sided	0.342682	Non-significant
RAB2B	OID31362	Q8WUD1	Oncology_II	0.214449	-3.65285	-3.4384	-1.41411	0.166283	34.5355	-0.522462	0.0935645	Welch Two Sample t-test	two.sided	0.342682	Non-significant
FXYD5	OID20463	Q96DB9	Inflammation	-0.172523	-0.174888	-0.347411	1.40548	0.166457	46.9746	-0.0744217	0.419468	Welch Two Sample t-test	two.sided	0.342682	Non-significant
CDC27	OID21238	P30260	Oncology	-0.116565	0.336647	0.220082	1.39953	0.166849	59.4757	-0.0500677	0.283197	Welch Two Sample t-test	two.sided	0.342682	Non-significant
CEP290	OID31287	O15078	Oncology_II	0.509326	-1.48011	-0.970788	-1.44672	0.166924	16.3063	-1.25451	0.235858	Welch Two Sample t-test	two.sided	0.342682	Non-significant
EFCAB14	OID31460	O75071	Oncology_II	-0.270931	0.276388	0.00545714	1.40166	0.166955	52.0294	-0.116935	0.658796	Welch Two Sample t-test	two.sided	0.342682	Non-significant
PRKAB1	OID20444	Q9Y478	Inflammation	0.128646	-0.34901	-0.220364	-1.40305	0.167019	48.1439	-0.312987	0.0556956	Welch Two Sample t-test	two.sided	0.342682	Non-significant
S100G	OID31051	P29377	Neurology_II	0.122381	-1.56729	-1.44491	-1.40306	0.167069	47.7456	-0.297782	0.0530196	Welch Two Sample t-test	two.sided	0.342682	Non-significant
CD300A	OID30576	Q9UGN4	Inflammation_II	-0.170765	1.20199	1.03123	1.40272	0.167069	48.4959	-0.0739416	0.415472	Welch Two Sample t-test	two.sided	0.342682	Non-significant
TXNDC15	OID21495	Q96J42	Oncology	-0.183041	-0.792098	-0.975139	1.40144	0.16725	50.0903	-0.0792848	0.445368	Welch Two Sample t-test	two.sided	0.342809	Non-significant
COL3A1	OID30379	P02461	Cardiometabolic_II	-0.124417	5.71312	5.58871	1.40479	0.167521	41.5149	-0.0543783	0.303212	Welch Two Sample t-test	two.sided	0.343122	Non-significant
MAMDC2	OID30309	Q7Z304	Cardiometabolic_II	-0.155373	1.92307	1.7677	1.39798	0.16809	51.6917	-0.0676803	0.378427	Welch Two Sample t-test	two.sided	0.343801	Non-significant
AMPD3	OID31139	Q01432	Neurology_II	-0.0694265	-3.84025	-3.90968	1.39713	0.168091	53.9853	-0.030201	0.169054	Welch Two Sample t-test	two.sided	0.343801	Non-significant
CD300LG	OID21130	Q6UXG3	Neurology	0.136889	-2.25257	-2.11568	-1.38494	0.170255	73.5791	-0.333852	0.0600744	Welch Two Sample t-test	two.sided	0.347827	Non-significant
CASP9	OID30530	P55211	Inflammation_II	-0.245105	-0.024263	-0.269368	1.38765	0.1703	60.9081	-0.108106	0.598316	Welch Two Sample t-test	two.sided	0.347827	Non-significant
CREG1	OID21515	O75629	Oncology	-0.130764	2.48507	2.35431	1.38871	0.170662	53.628	-0.0580496	0.319577	Welch Two Sample t-test	two.sided	0.348102	Non-significant
DLGAP5	OID30976	Q15398	Neurology_II	0.101644	-0.922998	-0.821354	-1.39455	0.170676	40.9187	-0.248851	0.045562	Welch Two Sample t-test	two.sided	0.348102	Non-significant
SCPEP1	OID30278	Q9HB40	Cardiometabolic_II	-0.162559	-1.8912	-2.05376	1.38557	0.171299	56.7666	-0.0723972	0.397515	Welch Two Sample t-test	two.sided	0.348944	Non-significant
TMED4	OID30154	Q7Z7H5	Cardiometabolic_II	-0.265645	0.387663	0.122018	1.38906	0.17133	47.2273	-0.119033	0.650322	Welch Two Sample t-test	two.sided	0.348944	Non-significant
FKBP7	OID20846	Q9Y680	Neurology	-0.180829	-0.468775	-0.649604	1.39132	0.171674	40.766	-0.0816942	0.443351	Welch Two Sample t-test	two.sided	0.349397	Non-significant
BCR	OID20558	P11274	Inflammation	-0.098873	-0.866616	-0.965489	1.38535	0.171866	51.9459	-0.0443458	0.242092	Welch Two Sample t-test	two.sided	0.349541	Non-significant
TIMP2	OID30318	P16035	Cardiometabolic_II	0.0792612	5.62395	5.70321	-1.38055	0.172213	64.1142	-0.193953	0.0354304	Welch Two Sample t-test	two.sided	0.35	Non-significant
ENOPH1	OID31349	Q9UHY7	Oncology_II	-0.105787	0.380698	0.274911	1.3832	0.172646	50.8491	-0.0477635	0.259338	Welch Two Sample t-test	two.sided	0.350634	Non-significant
INPPL1	OID21314	O15357	Oncology	-0.162669	-1.36356	-1.52623	1.38154	0.17349	48.1657	-0.0740524	0.39939	Welch Two Sample t-test	two.sided	0.3521	Non-significant
FDX1	OID30078	P10109	Cardiometabolic_II	0.376215	-1.50903	-1.13281	-1.37823	0.17445	48.5632	-0.924893	0.172464	Welch Two Sample t-test	two.sided	0.3538	Non-significant
MCEMP1	OID30501	Q8IX19	Inflammation_II	0.283762	-2.8985	-2.61474	-1.37757	0.174681	48.3346	-0.697853	0.130329	Welch Two Sample t-test	two.sided	0.354021	Non-significant
SAA4	OID30726	P35542	Inflammation_II	0.180232	0.18205	0.362282	-1.37732	0.175308	44.4533	-0.443881	0.0834162	Welch Two Sample t-test	two.sided	0.355041	Non-significant
GALNT10	OID21371	Q86SR1	Oncology	-0.21499	-0.676038	-0.891029	1.37155	0.176013	52.7053	-0.0994504	0.529431	Welch Two Sample t-test	two.sided	0.356221	Non-significant
MNAT1	OID31327	P51948	Oncology_II	0.110547	-0.455435	-0.344888	-1.37485	0.176226	43.4518	-0.272654	0.0515594	Welch Two Sample t-test	two.sided	0.356379	Non-significant
TSPYL1	OID30512	Q9H0U9	Inflammation_II	0.143007	-0.591039	-0.448032	-1.37575	0.176338	41.1661	-0.352909	0.0668952	Welch Two Sample t-test	two.sided	0.356379	Non-significant
F2	OID30723	P00734	Inflammation_II	0.242145	0.908459	1.1506	-1.37263	0.176476	46.3285	-0.597171	0.112881	Welch Two Sample t-test	two.sided	0.356408	Non-significant
KAZALD1	OID21339	Q96I82	Oncology	-0.217369	-2.43974	-2.65711	1.37241	0.176876	44.0905	-0.101815	0.536553	Welch Two Sample t-test	two.sided	0.356966	Non-significant
DNAJB14	OID31434	Q8TBM8	Oncology_II	-0.205192	-1.20958	-1.41477	1.36956	0.177198	47.9946	-0.0960486	0.506433	Welch Two Sample t-test	two.sided	0.35723	Non-significant
IL17D	OID20481	Q8TAD2	Inflammation	0.230352	4.08213	4.31248	-1.36723	0.177372	52.5609	-0.568348	0.107643	Welch Two Sample t-test	two.sided	0.35723	Non-significant
LGALS4	OID20748	P56470	Inflammation	0.249629	-2.51798	-2.26835	-1.36808	0.177378	50.2062	-0.616087	0.116828	Welch Two Sample t-test	two.sided	0.35723	Non-significant
REG1A	OID20415	P05451	Cardiometabolic	0.288445	-2.72366	-2.43522	-1.36785	0.177801	47.4632	-0.712563	0.135672	Welch Two Sample t-test	two.sided	0.357833	Non-significant
PRAME	OID31165	P78395	Oncology_II	-0.408323	-0.772284	-1.18061	1.40484	0.178282	16.8054	-0.205444	1.02209	Welch Two Sample t-test	two.sided	0.358145	Non-significant
PILRB	OID20197	Q9UKJ0	Cardiometabolic	0.164981	1.92446	2.08944	-1.36372	0.178295	54.1868	-0.407509	0.0775473	Welch Two Sample t-test	two.sided	0.358145	Non-significant
CRHR1	OID20055	P34998	Cardiometabolic	-0.181249	0.834167	0.652918	1.36293	0.178328	56.3203	-0.085118	0.447617	Welch Two Sample t-test	two.sided	0.358145	Non-significant
GIMAP8	OID31194	Q8ND71	Oncology_II	0.485621	-2.96744	-2.48181	-1.40374	0.178565	16.8429	-1.21603	0.244784	Welch Two Sample t-test	two.sided	0.358372	Non-significant
BCL7B	OID31421	Q9BQE9	Oncology_II	-0.158232	-0.2276	-0.385832	1.3632	0.178796	51.0863	-0.0747859	0.39125	Welch Two Sample t-test	two.sided	0.358586	Non-significant
LMOD1	OID31416	P29536	Oncology_II	-0.287743	0.0885319	-0.199211	1.35995	0.17938	55.1342	-0.136255	0.711741	Welch Two Sample t-test	two.sided	0.359507	Non-significant
SLIRP	OID31174	Q9GZT3	Oncology_II	0.452755	-1.3189	-0.866143	-1.41071	0.180246	13.9461	-1.14136	0.235846	Welch Two Sample t-test	two.sided	0.360937	Non-significant
TNFRSF13C	OID20480	Q96RJ3	Inflammation	-0.231273	1.88277	1.6515	1.35589	0.180662	55.1225	-0.110537	0.573084	Welch Two Sample t-test	two.sided	0.360937	Non-significant
IL12RB2	OID30422	Q99665	Inflammation_II	-0.151272	0.326765	0.175493	1.35609	0.18067	54.4337	-0.0723321	0.374877	Welch Two Sample t-test	two.sided	0.360937	Non-significant
MAP2K6	OID20552	P52564	Inflammation	0.152327	-1.01914	-0.866814	-1.35218	0.180708	69.4079	-0.377039	0.0723858	Welch Two Sample t-test	two.sided	0.360937	Non-significant
PDE4D	OID30084	Q08499	Cardiometabolic_II	-0.202665	-2.52674	-2.72941	1.35943	0.180718	45.4404	-0.097519	0.50285	Welch Two Sample t-test	two.sided	0.360937	Non-significant
ABHD14B	OID20921	Q96IU4	Neurology	0.14277	-3.63275	-3.48998	-1.35501	0.180932	55.2294	-0.353907	0.0683663	Welch Two Sample t-test	two.sided	0.361114	Non-significant
BECN1	OID30220	Q14457	Cardiometabolic_II	0.16176	-1.79249	-1.63073	-1.355	0.181786	47.818	-0.401813	0.0782937	Welch Two Sample t-test	two.sided	0.362567	Non-significant
JAM3	OID30586	Q9BX67	Inflammation_II	-0.137324	7.97649	7.83917	1.34902	0.182767	55.9418	-0.0666016	0.341249	Welch Two Sample t-test	two.sided	0.364272	Non-significant
TCOF1	OID30316	Q13428	Cardiometabolic_II	0.167838	-2.58443	-2.4166	-1.35615	0.183107	37.759	-0.418432	0.0827552	Welch Two Sample t-test	two.sided	0.364323	Non-significant
CEP164	OID20441	Q9UPV0	Inflammation	-0.0978888	-0.485818	-0.583707	1.34888	0.183167	52.4921	-0.0477022	0.24348	Welch Two Sample t-test	two.sided	0.364323	Non-significant
PRELP	OID20766	P51888	Inflammation	-0.18563	2.94675	2.76112	1.35282	0.183272	42.4729	-0.0911945	0.462454	Welch Two Sample t-test	two.sided	0.364323	Non-significant
SIGLEC5	OID21082	O15389	Neurology	0.620954	-0.359075	0.261879	-1.34493	0.183297	65.3438	-1.54294	0.301031	Welch Two Sample t-test	two.sided	0.364323	Non-significant
UROS	OID30964	P10746	Neurology_II	-0.810947	-2.17116	-2.9821	1.35371	0.1838	38.1279	-0.401644	2.02354	Welch Two Sample t-test	two.sided	0.365072	Non-significant
CEP350	OID31247	Q5VT06	Oncology_II	-1.08022	-1.41637	-2.49659	1.39126	0.184273	15.1258	-0.573509	2.73395	Welch Two Sample t-test	two.sided	0.365712	Non-significant
MYOM3	OID30633	Q5VTT5	Inflammation_II	-0.162262	-3.89987	-4.06213	1.34366	0.184376	57.0909	-0.0795503	0.404074	Welch Two Sample t-test	two.sided	0.365712	Non-significant
CXCL3	OID20788	P19876	Inflammation	0.234881	-4.37062	-4.13574	-1.34256	0.184524	59.3891	-0.584906	0.115145	Welch Two Sample t-test	two.sided	0.365754	Non-significant
TPMT	OID21270	P51580	Oncology	-0.144423	-0.786855	-0.931279	1.34054	0.184727	65.1037	-0.0707315	0.359578	Welch Two Sample t-test	two.sided	0.365775	Non-significant
PDAP1	OID30323	Q13442	Cardiometabolic_II	-0.199696	0.770167	0.570471	1.35034	0.184815	38.3803	-0.099585	0.498977	Welch Two Sample t-test	two.sided	0.365775	Non-significant
ASGR2	OID30679	P07307	Inflammation_II	0.274384	-1.39107	-1.11669	-1.34944	0.18503	38.7378	-0.68575	0.136982	Welch Two Sample t-test	two.sided	0.365775	Non-significant
RAP1A	OID30452	P62834	Inflammation_II	0.211799	-0.969291	-0.757492	-1.34605	0.185041	44.9287	-0.52873	0.105132	Welch Two Sample t-test	two.sided	0.365775	Non-significant
NMI	OID31378	Q13287	Oncology_II	-0.159256	-1.2264	-1.38565	1.33585	0.185805	71.9923	-0.0783985	0.39691	Welch Two Sample t-test	two.sided	0.36693	Non-significant
DLK1	OID20295	P80370	Cardiometabolic	0.170658	-0.115454	0.0552036	-1.33762	0.185879	62.3305	-0.425665	0.0843495	Welch Two Sample t-test	two.sided	0.36693	Non-significant
IFNGR1	OID20678	P15260	Inflammation	-0.127818	3.49403	3.36621	1.33665	0.1869	54.4149	-0.063867	0.319504	Welch Two Sample t-test	two.sided	0.368693	Non-significant
HS6ST1	OID21441	O60243	Oncology	-0.339552	-2.99999	-3.33954	1.33497	0.187705	51.977	-0.170849	0.849952	Welch Two Sample t-test	two.sided	0.369791	Non-significant
SULT1A1	OID21031	P50225	Neurology	-0.157713	-0.603798	-0.761511	1.3345	0.187713	53.3036	-0.0792969	0.394722	Welch Two Sample t-test	two.sided	0.369791	Non-significant
FCN2	OID20382	Q15485	Cardiometabolic	0.235256	-6.69739	-6.46214	-1.33416	0.18841	48.2826	-0.589743	0.119231	Welch Two Sample t-test	two.sided	0.370671	Non-significant
SLC51B	OID30107	Q86UW2	Cardiometabolic_II	0.407235	-5.88961	-5.48237	-1.34394	0.188552	31.5508	-1.0248	0.210331	Welch Two Sample t-test	two.sided	0.370671	Non-significant
KIR2DL3	OID21196	P43628	Oncology	0.499523	-5.07157	-4.57205	-1.34265	0.188629	32.7082	-1.2567	0.257659	Welch Two Sample t-test	two.sided	0.370671	Non-significant
KLK10	OID21523	O43240	Oncology	0.256631	0.683972	0.940604	-1.32842	0.188672	65.1613	-0.64243	0.129168	Welch Two Sample t-test	two.sided	0.370671	Non-significant
CRYBB1	OID30319	P53674	Cardiometabolic_II	0.161565	2.6217	2.78326	-1.33041	0.18911	52.7044	-0.405173	0.0820438	Welch Two Sample t-test	two.sided	0.371095	Non-significant
FGF21	OID21402	Q9NSA1	Oncology	0.152888	-7.36381	-7.21092	-1.34007	0.189272	33.3867	-0.384903	0.0791269	Welch Two Sample t-test	two.sided	0.371095	Non-significant
MEPE	OID20753	Q9NQ76	Inflammation	0.308428	-2.21594	-1.90751	-1.33213	0.189274	46.7599	-0.77427	0.157413	Welch Two Sample t-test	two.sided	0.371095	Non-significant
SOD3	OID30683	P08294	Inflammation_II	-0.0403836	6.31165	6.27126	1.33069	0.189656	47.4076	-0.0206545	0.101422	Welch Two Sample t-test	two.sided	0.371299	Non-significant
ANXA1	OID30617	P04083	Inflammation_II	0.100579	-0.294765	-0.194185	-1.33097	0.189681	46.5627	-0.252642	0.0514828	Welch Two Sample t-test	two.sided	0.371299	Non-significant
EIF4E	OID30557	P06730	Inflammation_II	-0.237357	-0.0361217	-0.273479	1.32711	0.189764	57.0149	-0.120788	0.595501	Welch Two Sample t-test	two.sided	0.371299	Non-significant
CCNE1	OID30456	P24864	Inflammation_II	-0.089553	-0.171693	-0.261246	1.33148	0.189904	43.8883	-0.0460063	0.225112	Welch Two Sample t-test	two.sided	0.371322	Non-significant
FARSA	OID30887	Q9Y285	Neurology_II	-0.211154	-0.894146	-1.1053	1.33155	0.190319	41.2592	-0.109039	0.531348	Welch Two Sample t-test	two.sided	0.371882	Non-significant
MSR1	OID21063	P21757	Neurology	0.205161	-0.265361	-0.0602	-1.32721	0.190668	48.3921	-0.515902	0.10558	Welch Two Sample t-test	two.sided	0.372312	Non-significant
IL7	OID20535	P13232	Inflammation	0.127144	-0.743327	-0.616182	-1.31872	0.191844	65.6435	-0.319662	0.0653732	Welch Two Sample t-test	two.sided	0.374354	Non-significant
FAM3D	OID31514	Q96BQ1	Oncology_II	0.173145	-5.93766	-5.76451	-1.31707	0.192287	67.2332	-0.435528	0.0892381	Welch Two Sample t-test	two.sided	0.374817	Non-significant
PPIB	OID20331	P23284	Cardiometabolic	-0.179045	4.31196	4.13292	1.32145	0.19234	50.2154	-0.0930679	0.451157	Welch Two Sample t-test	two.sided	0.374817	Non-significant
IFIT3	OID31283	O14879	Oncology_II	-0.517041	-1.52286	-2.0399	1.362	0.19258	15.5688	-0.28953	1.32361	Welch Two Sample t-test	two.sided	0.375031	Non-significant
AMOTL2	OID31351	Q9Y2J4	Oncology_II	-0.0552666	-0.0658191	-0.121086	1.32205	0.192861	44.8217	-0.0289399	0.139473	Welch Two Sample t-test	two.sided	0.375324	Non-significant
SLC44A4	OID30897	Q53GD3	Neurology_II	-0.775035	-2.90803	-3.68306	1.32903	0.19305	32.6544	-0.411885	1.96195	Welch Two Sample t-test	two.sided	0.375439	Non-significant
APOL1	OID30708	O14791	Inflammation_II	0.291186	-6.71656	-6.42538	-1.31925	0.193725	45.2256	-0.735679	0.153307	Welch Two Sample t-test	two.sided	0.376443	Non-significant
CLTA	OID20118	P09496	Cardiometabolic	0.127484	-0.786298	-0.658814	-1.31899	0.193826	45.1372	-0.322136	0.0671687	Welch Two Sample t-test	two.sided	0.376443	Non-significant
REEP4	OID31028	Q9H6H4	Neurology_II	0.106016	-0.326102	-0.220086	-1.31734	0.194116	46.9665	-0.26792	0.055887	Welch Two Sample t-test	two.sided	0.376753	Non-significant
CA14	OID21401	Q9ULX7	Oncology	-0.177194	3.35394	3.17674	1.31287	0.194379	58.2081	-0.0929508	0.447339	Welch Two Sample t-test	two.sided	0.377009	Non-significant
MSRA	OID21513	Q9UJ68	Oncology	0.148125	-1.1369	-0.988775	-1.31345	0.194533	54.5119	-0.374178	0.0779276	Welch Two Sample t-test	two.sided	0.377054	Non-significant
COL5A1	OID30587	P20908	Inflammation_II	-0.190954	2.48635	2.2954	1.31214	0.195058	53.6713	-0.100855	0.482763	Welch Two Sample t-test	two.sided	0.377524	Non-significant
PDXDC1	OID31226	Q6P996	Oncology_II	0.118669	0.129767	0.248436	-1.31827	0.195144	38.7962	-0.30078	0.0634419	Welch Two Sample t-test	two.sided	0.377524	Non-significant
NTF3	OID20591	P20783	Inflammation	0.164871	-4.38803	-4.22316	-1.31467	0.195167	45.7917	-0.417338	0.0875948	Welch Two Sample t-test	two.sided	0.377524	Non-significant
ITGA11	OID20581	Q9UKX5	Inflammation	-0.12749	-4.33248	-4.45997	1.31029	0.195546	54.9867	-0.067503	0.322483	Welch Two Sample t-test	two.sided	0.378003	Non-significant
CFD	OID30738	P00746	Inflammation_II	0.225472	3.56002	3.78549	-1.31048	0.196467	46.5154	-0.571692	0.120749	Welch Two Sample t-test	two.sided	0.379529	Non-significant
HDGF	OID21455	P51858	Oncology	0.281134	-3.72567	-3.44454	-1.31341	0.196765	38.7773	-0.71417	0.151901	Welch Two Sample t-test	two.sided	0.37985	Non-significant
AFM	OID30741	P43652	Inflammation_II	0.261816	1.98963	2.25145	-1.31161	0.196909	41.2313	-0.664877	0.141245	Welch Two Sample t-test	two.sided	0.379875	Non-significant
CD207	OID21298	Q9UJ71	Oncology	0.200912	-5.12646	-4.92554	-1.31041	0.197056	42.7463	-0.510166	0.108341	Welch Two Sample t-test	two.sided	0.379904	Non-significant
SMARCA2	OID20796	P51531	Neurology	0.179481	-1.02725	-0.847771	-1.31046	0.197691	39.0816	-0.456491	0.0975295	Welch Two Sample t-test	two.sided	0.380875	Non-significant
CRTAP	OID30902	O75718	Neurology_II	-0.0775404	0.752226	0.674686	1.2983	0.198338	71.8197	-0.0415234	0.196604	Welch Two Sample t-test	two.sided	0.381866	Non-significant
TREH	OID30388	O43280	Cardiometabolic_II	0.379899	-0.515067	-0.135168	-1.29992	0.198556	60.5179	-0.964377	0.204579	Welch Two Sample t-test	two.sided	0.381958	Non-significant
MENT	OID30595	Q9BUN1	Inflammation_II	-0.191938	-3.35721	-3.54915	1.30133	0.19865	54.2027	-0.103744	0.48762	Welch Two Sample t-test	two.sided	0.381958	Non-significant
CD74	OID21040	P04233	Neurology	-0.104152	1.49247	1.38832	1.30603	0.199068	39.661	-0.0570657	0.265369	Welch Two Sample t-test	two.sided	0.382443	Non-significant
CTSF	OID21500	Q9UBX1	Oncology	-0.179644	-0.640113	-0.819757	1.2978	0.199209	61.4154	-0.0971097	0.456398	Welch Two Sample t-test	two.sided	0.382443	Non-significant
C1QA	OID20654	P02745	Inflammation	0.174457	-2.36188	-2.18743	-1.30231	0.199299	45.9624	-0.444109	0.0951958	Welch Two Sample t-test	two.sided	0.382443	Non-significant
CNTF	OID30807	P26441	Neurology_II	-0.535163	0.0857271	-0.449436	1.2996	0.201152	40.1412	-0.297005	1.36733	Welch Two Sample t-test	two.sided	0.385741	Non-significant
GPKOW	OID20890	Q92917	Neurology	0.0746354	-0.587635	-0.513	-1.2934	0.20133	54.4686	-0.190303	0.0410326	Welch Two Sample t-test	two.sided	0.385826	Non-significant
NCK2	OID20683	O43639	Inflammation	-0.0486723	-0.277428	-0.3261	1.28787	0.201863	72.949	-0.0266499	0.123995	Welch Two Sample t-test	two.sided	0.386591	Non-significant
UBAC1	OID21336	Q9BSL1	Oncology	-0.118199	-2.57076	-2.68896	1.28574	0.202916	67.6562	-0.0652624	0.30166	Welch Two Sample t-test	two.sided	0.388287	Non-significant
STX16	OID21170	O14662	Oncology	-0.583006	-2.98692	-3.56993	1.30311	0.203017	28.3689	-0.33291	1.49892	Welch Two Sample t-test	two.sided	0.388287	Non-significant
GIGYF2	OID31062	Q6Y7W6	Neurology_II	-0.146018	-2.08224	-2.22826	1.28537	0.203224	64.9857	-0.0808572	0.372894	Welch Two Sample t-test	two.sided	0.388425	Non-significant
FEN1	OID21192	P39748	Oncology	-0.100873	-2.80922	-2.91009	1.2849	0.203963	57.6868	-0.056293	0.258039	Welch Two Sample t-test	two.sided	0.389579	Non-significant
PSTPIP2	OID30596	Q9H939	Inflammation_II	-0.183306	-1.53141	-1.71471	1.28187	0.204651	62.1406	-0.102532	0.469144	Welch Two Sample t-test	two.sided	0.390637	Non-significant
TCN2	OID20341	P20062	Cardiometabolic	-0.204536	1.61265	1.40811	1.28574	0.204794	47.2936	-0.11544	0.524511	Welch Two Sample t-test	two.sided	0.390651	Non-significant
ITGBL1	OID30408	O95965	Cardiometabolic_II	-0.103793	7.51839	7.4146	1.2822	0.205527	51.3732	-0.0586901	0.266276	Welch Two Sample t-test	two.sided	0.391791	Non-significant
EDIL3	OID20081	O43854	Cardiometabolic	-0.182877	4.2262	4.04333	1.28368	0.206143	42.9174	-0.104444	0.470198	Welch Two Sample t-test	two.sided	0.392704	Non-significant
PPM1F	OID30350	P49593	Cardiometabolic_II	-0.144143	-0.414814	-0.558957	1.28152	0.206728	43.9603	-0.0825468	0.370833	Welch Two Sample t-test	two.sided	0.39356	Non-significant
FMNL1	OID20884	O95466	Neurology	-0.389952	-4.59501	-4.98496	1.28359	0.207092	37.8387	-0.225143	1.00505	Welch Two Sample t-test	two.sided	0.393792	Non-significant
COL6A3	OID20292	P12111	Cardiometabolic	0.250123	-0.109088	0.141036	-1.27922	0.207136	46.7306	-0.643535	0.143289	Welch Two Sample t-test	two.sided	0.393792	Non-significant
PLAT	OID20247	P00750	Cardiometabolic	-0.20445	0.311185	0.106736	1.27487	0.207378	58.6979	-0.116482	0.525382	Welch Two Sample t-test	two.sided	0.393792	Non-significant
MYOC	OID21121	Q99972	Neurology	-0.336238	0.981952	0.645714	1.27338	0.207395	65.3561	-0.191057	0.863532	Welch Two Sample t-test	two.sided	0.393792	Non-significant
MINK1	OID31156	Q8N4C8	Neurology_II	0.501199	-2.64242	-2.14122	-1.27125	0.207621	73.9987	-1.28677	0.284375	Welch Two Sample t-test	two.sided	0.393962	Non-significant
DFFA	OID20620	O00273	Inflammation	-0.20898	-2.631	-2.83998	1.27467	0.209014	44.6865	-0.121292	0.539252	Welch Two Sample t-test	two.sided	0.396227	Non-significant
MYBPC1	OID30296	Q00872	Cardiometabolic_II	0.349849	-2.38901	-2.03916	-1.27772	0.209089	38.0426	-0.904122	0.204423	Welch Two Sample t-test	two.sided	0.396227	Non-significant
SPRR3	OID31131	Q9UBC9	Neurology_II	0.493109	-6.40303	-5.90992	-1.26716	0.209619	65.0206	-1.27028	0.284065	Welch Two Sample t-test	two.sided	0.39697	Non-significant
SERPINA3	OID30786	P01011	Inflammation_II	0.0967314	2.02875	2.12549	-1.27028	0.209759	50.9177	-0.249614	0.0561515	Welch Two Sample t-test	two.sided	0.396975	Non-significant
TLR3	OID20612	O15455	Inflammation	-0.162064	0.365371	0.203307	1.26813	0.210027	55.6829	-0.0939771	0.418106	Welch Two Sample t-test	two.sided	0.397112	Non-significant
HPSE	OID30409	Q9Y251	Cardiometabolic_II	0.399039	-0.873229	-0.474189	-1.26975	0.210217	48.6285	-1.0307	0.232624	Welch Two Sample t-test	two.sided	0.397112	Non-significant
TMPRSS15	OID21364	P98073	Oncology	-0.121438	-3.64591	-3.76735	1.27313	0.210244	40.4374	-0.0712785	0.314154	Welch Two Sample t-test	two.sided	0.397112	Non-significant
MVK	OID20459	Q03426	Inflammation	-0.309881	-2.71997	-3.02985	1.27243	0.210755	38.9905	-0.182717	0.80248	Welch Two Sample t-test	two.sided	0.397818	Non-significant
BLMH	OID20336	Q13867	Cardiometabolic	-0.162491	-0.750773	-0.913264	1.2629	0.21125	63.3903	-0.0945944	0.419577	Welch Two Sample t-test	two.sided	0.398488	Non-significant
NLGN1	OID30900	Q8N2Q7	Neurology_II	-0.131813	1.30151	1.1697	1.26437	0.211386	55.4423	-0.0770748	0.340701	Welch Two Sample t-test	two.sided	0.398488	Non-significant
RALY	OID31382	Q9UKM9	Oncology_II	-0.259725	-3.93922	-4.19895	1.26748	0.211597	44.3694	-0.153157	0.672607	Welch Two Sample t-test	two.sided	0.398625	Non-significant
PRKCQ	OID20468	Q04759	Inflammation	0.10655	-0.267271	-0.160721	-1.25993	0.212515	60.7065	-0.275671	0.0625706	Welch Two Sample t-test	two.sided	0.400094	Non-significant
FABP3	OID30351	P05413	Cardiometabolic_II	-0.311218	3.80529	3.49407	1.26066	0.213377	49.2118	-0.184831	0.807268	Welch Two Sample t-test	two.sided	0.401454	Non-significant
TIGAR	OID20894	Q9NQ88	Neurology	0.194636	-1.11072	-0.916089	-1.26097	0.213755	45.4441	-0.505437	0.116166	Welch Two Sample t-test	two.sided	0.401905	Non-significant
SMAD1	OID21180	Q15797	Oncology	0.097377	-0.278902	-0.181525	-1.25777	0.214094	52.0041	-0.252732	0.057978	Welch Two Sample t-test	two.sided	0.402233	Non-significant
TMEM106A	OID31411	Q96A25	Oncology_II	-0.145121	0.506806	0.361686	1.25357	0.214209	69.3544	-0.0858054	0.376047	Welch Two Sample t-test	two.sided	0.402233	Non-significant
LECT2	OID30320	O14960	Cardiometabolic_II	0.32626	-5.27867	-4.95241	-1.2587	0.214646	44.8787	-0.848361	0.195841	Welch Two Sample t-test	two.sided	0.402792	Non-significant
ANXA10	OID20886	Q9UJ72	Neurology	-0.288788	-2.76668	-3.05547	1.26286	0.215203	34.1187	-0.175882	0.753458	Welch Two Sample t-test	two.sided	0.403533	Non-significant
SLK	OID31282	Q9H2G2	Oncology_II	-0.291412	-2.11781	-2.40922	1.28875	0.21532	16.4465	-0.186886	0.769711	Welch Two Sample t-test	two.sided	0.403533	Non-significant
FSTL3	OID20782	O95633	Inflammation	0.195137	1.85612	2.05125	-1.25728	0.215541	42.347	-0.508277	0.118004	Welch Two Sample t-test	two.sided	0.403686	Non-significant
CRNN	OID21427	Q9UBG3	Oncology	0.0787577	-5.04225	-4.96349	-1.24896	0.216109	65.7327	-0.204668	0.0471525	Welch Two Sample t-test	two.sided	0.404487	Non-significant
YY1	OID30446	P25490	Inflammation_II	-0.208771	0.265189	0.0564179	1.25445	0.216715	41.3958	-0.127232	0.544774	Welch Two Sample t-test	two.sided	0.405358	Non-significant
SAMD9L	OID20536	Q8IVG5	Inflammation	0.102619	-2.75242	-2.6498	-1.25134	0.216918	47.6516	-0.267536	0.0622984	Welch Two Sample t-test	two.sided	0.405475	Non-significant
A1BG	OID30771	P04217	Inflammation_II	0.20475	2.00153	2.20628	-1.25214	0.217087	44.3306	-0.534236	0.124735	Welch Two Sample t-test	two.sided	0.405528	Non-significant
CLIC5	OID30890	Q9NZA1	Neurology_II	0.13789	-1.22804	-1.09015	-1.24873	0.218276	44.6069	-0.360349	0.0845691	Welch Two Sample t-test	two.sided	0.407487	Non-significant
PLXNB2	OID20317	O15031	Cardiometabolic	-0.17548	1.42746	1.25198	1.24409	0.218452	58.237	-0.10684	0.4578	Welch Two Sample t-test	two.sided	0.407552	Non-significant
PON1	OID30704	P27169	Inflammation_II	0.261235	-3.28909	-3.02785	-1.24908	0.218862	40.1882	-0.683865	0.161395	Welch Two Sample t-test	two.sided	0.408052	Non-significant
CDK5RAP3	OID30985	Q96JB5	Neurology_II	-0.223116	-0.411002	-0.634118	1.25013	0.21925	36.3035	-0.138741	0.584972	Welch Two Sample t-test	two.sided	0.408428	Non-significant
CCS	OID20973	O14618	Neurology	-0.18661	-2.4036	-2.59021	1.24271	0.219346	53.9914	-0.114452	0.487673	Welch Two Sample t-test	two.sided	0.408428	Non-significant
HSPA2	OID31424	P54652	Oncology_II	-0.231998	2.21941	1.98741	1.2435	0.219766	47.6558	-0.143193	0.60719	Welch Two Sample t-test	two.sided	0.40885	Non-significant
DCUN1D2	OID31231	Q6PH85	Oncology_II	-0.355707	-5.88056	-6.23627	1.27986	0.219856	15.1423	-0.236195	0.947609	Welch Two Sample t-test	two.sided	0.40885	Non-significant
NAA80	OID30893	Q93015	Neurology_II	0.227718	-1.74007	-1.51235	-1.24357	0.221317	37.7986	-0.598484	0.143048	Welch Two Sample t-test	two.sided	0.411302	Non-significant
ADGRF5	OID30349	Q8IZF2	Cardiometabolic_II	-0.124597	-0.437635	-0.562232	1.23836	0.221596	48.0668	-0.0776946	0.326889	Welch Two Sample t-test	two.sided	0.411555	Non-significant
IL13RA1	OID21504	P78552	Oncology	0.135343	-2.87191	-2.73657	-1.23442	0.222718	50.8874	-0.355469	0.0847829	Welch Two Sample t-test	two.sided	0.413374	Non-significant
PDE5A	OID30584	O76074	Inflammation_II	-0.150977	-1.46076	-1.61174	1.2351	0.222945	46.9114	-0.0949486	0.396903	Welch Two Sample t-test	two.sided	0.413529	Non-significant
C2CD2L	OID20864	O14523	Neurology	0.173182	-1.30579	-1.13261	-1.23129	0.223308	56.5913	-0.454877	0.108512	Welch Two Sample t-test	two.sided	0.413937	Non-significant
ENDOU	OID31498	P21128	Oncology_II	-0.182764	-1.97063	-2.1534	1.23487	0.223734	42.0489	-0.115906	0.481434	Welch Two Sample t-test	two.sided	0.41446	Non-significant
SPTLC1	OID31086	O15269	Neurology_II	0.0748616	-1.44637	-1.37151	-1.231	0.223926	51.4094	-0.196927	0.0472036	Welch Two Sample t-test	two.sided	0.414551	Non-significant
MERTK	OID20657	Q12866	Inflammation	-0.211733	-4.51618	-4.72791	1.23052	0.224599	47.2154	-0.134383	0.557849	Welch Two Sample t-test	two.sided	0.415388	Non-significant
AMDHD2	OID30366	Q9Y303	Cardiometabolic_II	-0.207202	1.0376	0.8304	1.23533	0.224731	35.9071	-0.133002	0.547407	Welch Two Sample t-test	two.sided	0.415388	Non-significant
M6PR	OID30208	P20645	Cardiometabolic_II	-0.0936974	0.575922	0.482225	1.23159	0.22481	42.9004	-0.0597394	0.247134	Welch Two Sample t-test	two.sided	0.415388	Non-significant
ZCCHC8	OID30117	Q6NZY4	Cardiometabolic_II	-0.454437	-0.967452	-1.42189	1.23679	0.225885	29.6065	-0.296377	1.20525	Welch Two Sample t-test	two.sided	0.417107	Non-significant
CRX	OID20070	O43186	Cardiometabolic	0.10862	-6.7445	-6.63588	-1.22765	0.226218	43.2554	-0.287022	0.0697825	Welch Two Sample t-test	two.sided	0.417455	Non-significant
PPP3R1	OID20902	P63098	Neurology	-0.124328	-1.87222	-1.99655	1.21994	0.226437	72.5362	-0.0788059	0.327462	Welch Two Sample t-test	two.sided	0.417593	Non-significant
LRTM1	OID30906	Q9HBL6	Neurology_II	-0.579061	1.77097	1.19191	1.22943	0.227328	34.0871	-0.378032	1.53615	Welch Two Sample t-test	two.sided	0.418969	Non-significant
LILRA2	OID21152	Q8N149	Neurology	0.173114	-1.32542	-1.15231	-1.2177	0.227647	66.4093	-0.456922	0.110694	Welch Two Sample t-test	two.sided	0.419289	Non-significant
LPL	OID20188	P06858	Cardiometabolic	-0.182586	1.16804	0.985457	1.22087	0.22803	48.5634	-0.118023	0.483194	Welch Two Sample t-test	two.sided	0.419727	Non-significant
IL6	OID21276	P05231	Oncology	0.369821	-1.0558	-0.685979	-1.22571	0.228481	35.0397	-0.98232	0.242677	Welch Two Sample t-test	two.sided	0.420171	Non-significant
ARHGAP1	OID21202	Q07960	Oncology	-0.136813	-1.6676	-1.80441	1.21579	0.228659	62.2158	-0.0881162	0.361742	Welch Two Sample t-test	two.sided	0.420171	Non-significant
IL1RL1	OID20250	Q01638	Cardiometabolic	0.372226	-3.89082	-3.5186	-1.22015	0.228708	45.3986	-0.986512	0.242059	Welch Two Sample t-test	two.sided	0.420171	Non-significant
GRP	OID30264	P07492	Cardiometabolic_II	0.398301	-1.3098	-0.911504	-1.22193	0.229287	37.8576	-1.05825	0.261651	Welch Two Sample t-test	two.sided	0.420823	Non-significant
SLC39A14	OID20852	Q15043	Neurology	-0.385396	-4.12237	-4.50777	1.22186	0.229354	37.6516	-0.253326	1.02412	Welch Two Sample t-test	two.sided	0.420823	Non-significant
SIRPB1	OID20739	O00241	Inflammation	-0.10071	1.18024	1.07953	1.21416	0.229641	57.6122	-0.0653491	0.26677	Welch Two Sample t-test	two.sided	0.420833	Non-significant
MYH7B	OID31178	A7E2Y1	Oncology_II	0.232952	-1.24994	-1.01699	-1.23773	0.229651	20.7343	-0.624662	0.158757	Welch Two Sample t-test	two.sided	0.420833	Non-significant
SNAP23	OID20218	O00161	Cardiometabolic	0.157534	-1.30809	-1.15055	-1.2164	0.230057	45.8467	-0.418244	0.103176	Welch Two Sample t-test	two.sided	0.421308	Non-significant
SLAMF8	OID21214	Q9P0V8	Oncology	0.180243	-2.82912	-2.64887	-1.21487	0.230702	45.3558	-0.478999	0.118513	Welch Two Sample t-test	two.sided	0.422222	Non-significant
MANSC4	OID30141	A6NHS7	Cardiometabolic_II	-0.249566	-1.79625	-2.04582	1.21099	0.232426	43.5818	-0.165883	0.665014	Welch Two Sample t-test	two.sided	0.425109	Non-significant
FZD10	OID30931	Q9ULW2	Neurology_II	-0.678087	-1.74683	-2.42492	1.21675	0.232683	31.6976	-0.45751	1.81368	Welch Two Sample t-test	two.sided	0.425202	Non-significant
RPS10	OID30070	P46783	Cardiometabolic_II	0.120177	0.793133	0.913311	-1.20594	0.233186	53.0945	-0.32005	0.0796956	Welch Two Sample t-test	two.sided	0.425202	Non-significant
MAPK9	OID20557	P45984	Inflammation	0.116923	-2.6388	-2.52188	-1.20555	0.233201	54.4645	-0.311333	0.0774864	Welch Two Sample t-test	two.sided	0.425202	Non-significant
ASGR1	OID20990	P07306	Neurology	0.121859	-5.0461	-4.92424	-1.20416	0.233206	60.6499	-0.32424	0.0805229	Welch Two Sample t-test	two.sided	0.425202	Non-significant
ERCC1	OID31223	P07992	Oncology_II	-0.869233	-2.66403	-3.53326	1.24517	0.233344	14.1147	-0.626862	2.36533	Welch Two Sample t-test	two.sided	0.425202	Non-significant
C1QTNF1	OID20367	Q9BXJ1	Cardiometabolic	-0.157701	2.60538	2.44767	1.20238	0.23336	68.4602	-0.103988	0.419389	Welch Two Sample t-test	two.sided	0.425202	Non-significant
ARHGEF12	OID20554	Q9NZN5	Inflammation	-0.0608949	0.101888	0.0409929	1.2009	0.234109	65.5881	-0.0403583	0.162148	Welch Two Sample t-test	two.sided	0.426297	Non-significant
BST2	OID21029	Q10589	Neurology	-0.183422	-1.32152	-1.50494	1.20516	0.234275	46.2233	-0.122895	0.48974	Welch Two Sample t-test	two.sided	0.42633	Non-significant
HRAS	OID31263	P01112	Oncology_II	-0.199415	-3.70565	-3.90506	1.22666	0.234429	19.6724	-0.140056	0.538886	Welch Two Sample t-test	two.sided	0.426342	Non-significant
KIAA1549L	OID31312	Q6ZVL6	Oncology_II	-0.164742	-0.0874457	-0.252188	1.21679	0.235233	24.5918	-0.114334	0.443818	Welch Two Sample t-test	two.sided	0.427534	Non-significant
TCN1	OID30687	P20061	Inflammation_II	0.186582	-1.09282	-0.906243	-1.20624	0.235955	34.41	-0.500794	0.12763	Welch Two Sample t-test	two.sided	0.42846	Non-significant
AHCY	OID20199	P23526	Cardiometabolic	0.173506	-0.0875776	0.0859286	-1.20047	0.236158	45.5934	-0.464504	0.117492	Welch Two Sample t-test	two.sided	0.42846	Non-significant
LRPAP1	OID21059	P30533	Neurology	-0.173817	1.31981	1.14599	1.19731	0.236187	56.4561	-0.116947	0.464581	Welch Two Sample t-test	two.sided	0.42846	Non-significant
MMP10	OID20687	P09238	Inflammation	0.242524	-1.99769	-1.75517	-1.19754	0.236674	50.6058	-0.649172	0.164124	Welch Two Sample t-test	two.sided	0.429074	Non-significant
CFB	OID30755	P00751	Inflammation_II	0.166654	1.3071	1.47375	-1.19366	0.23744	58.3597	-0.44609	0.112781	Welch Two Sample t-test	two.sided	0.429956	Non-significant
ATG4A	OID21246	Q8WYN0	Oncology	0.146056	-1.97689	-1.83084	-1.19665	0.237458	46.8956	-0.391612	0.0994998	Welch Two Sample t-test	two.sided	0.429956	Non-significant
ADD1	OID30655	P35611	Inflammation_II	0.283985	-1.08947	-0.805486	-1.19363	0.237746	55.0007	-0.760782	0.192812	Welch Two Sample t-test	two.sided	0.430088	Non-significant
ICAM2	OID20248	P13598	Cardiometabolic	0.165256	-2.59449	-2.42924	-1.19227	0.237829	60.2524	-0.442485	0.111973	Welch Two Sample t-test	two.sided	0.430088	Non-significant
CD226	OID30556	Q15762	Inflammation_II	0.520197	-5.35092	-4.83073	-1.19718	0.23808	41.2002	-1.3976	0.357203	Welch Two Sample t-test	two.sided	0.430273	Non-significant
SYTL4	OID30339	Q96C24	Cardiometabolic_II	0.141619	0.888078	1.0297	-1.19144	0.239428	47.2838	-0.380704	0.0974664	Welch Two Sample t-test	two.sided	0.432437	Non-significant
TACSTD2	OID21447	P09758	Oncology	-0.156021	-2.60033	-2.75635	1.25382	0.240125	9.42124	-0.123567	0.43561	Welch Two Sample t-test	two.sided	0.433426	Non-significant
TET2	OID31266	Q6N021	Oncology_II	-0.869699	-4.14538	-5.01508	1.2183	0.240367	16.3805	-0.640768	2.38017	Welch Two Sample t-test	two.sided	0.433591	Non-significant
GRK5	OID20066	P34947	Cardiometabolic	-0.144527	-1.28544	-1.42997	1.18974	0.24109	40.4264	-0.100909	0.389963	Welch Two Sample t-test	two.sided	0.434625	Non-significant
PRCP	OID20337	P42785	Cardiometabolic	-0.178686	1.9007	1.72202	1.18116	0.241473	71.1533	-0.122948	0.48032	Welch Two Sample t-test	two.sided	0.435044	Non-significant
SPRY2	OID20475	O43597	Inflammation	-0.213317	1.33085	1.11754	1.18502	0.241762	48.6734	-0.14849	0.575124	Welch Two Sample t-test	two.sided	0.435138	Non-significant
IL1RAP	OID21126	Q9NPH3	Neurology	0.222563	-2.99208	-2.76952	-1.18352	0.241875	53.1053	-0.599731	0.154605	Welch Two Sample t-test	two.sided	0.435138	Non-significant
GNLY	OID21132	P22749	Neurology	0.298516	-3.4366	-3.13809	-1.18216	0.242048	57.0461	-0.804167	0.207134	Welch Two Sample t-test	two.sided	0.435138	Non-significant
BCL2	OID31454	P10415	Oncology_II	-0.174977	-0.751169	-0.926146	1.18258	0.242263	52.9105	-0.12181	0.471764	Welch Two Sample t-test	two.sided	0.435138	Non-significant
RASGRF1	OID31213	Q13972	Oncology_II	-0.470387	0.31818	-0.152207	1.1873	0.242385	38.4954	-0.331303	1.27208	Welch Two Sample t-test	two.sided	0.435138	Non-significant
CLEC11A	OID21112	Q9Y240	Neurology	-0.23156	1.16645	0.934886	1.182	0.242674	51.1375	-0.161711	0.624832	Welch Two Sample t-test	two.sided	0.435138	Non-significant
CDON	OID20754	Q4KMG0	Inflammation	-0.213483	-3.03113	-3.24461	1.18064	0.242683	56.6171	-0.148656	0.575622	Welch Two Sample t-test	two.sided	0.435138	Non-significant
HMGCL	OID30214	P35914	Cardiometabolic_II	0.164874	-3.10444	-2.93956	-1.18694	0.242731	37.4175	-0.44622	0.116471	Welch Two Sample t-test	two.sided	0.435138	Non-significant
GFAP	OID21247	P14136	Oncology	0.301423	4.38	4.68142	-1.18157	0.243331	46.9039	-0.814653	0.211806	Welch Two Sample t-test	two.sided	0.435943	Non-significant
ANGPTL1	OID20211	O95841	Cardiometabolic	-0.167905	1.8163	1.64839	1.18008	0.244379	43.5174	-0.118937	0.454747	Welch Two Sample t-test	two.sided	0.43751	Non-significant
PRUNE2	OID31270	Q8WUY3	Oncology_II	-0.180519	-1.3118	-1.49232	1.19554	0.244558	22.0778	-0.132558	0.493595	Welch Two Sample t-test	two.sided	0.43751	Non-significant
ADAMTS13	OID20249	Q76LX8	Cardiometabolic	0.183925	-5.59696	-5.41304	-1.17734	0.24466	49.7735	-0.497741	0.12989	Welch Two Sample t-test	two.sided	0.43751	Non-significant
NTF4	OID21208	P34130	Oncology	0.123084	-1.6578	-1.53471	-1.18027	0.245167	38.3322	-0.334137	0.0879694	Welch Two Sample t-test	two.sided	0.438144	Non-significant
CTSH	OID20113	P09668	Cardiometabolic	-0.23061	0.862692	0.632082	1.17323	0.245979	52.709	-0.16369	0.62491	Welch Two Sample t-test	two.sided	0.439323	Non-significant
SIGLEC15	OID20812	Q6ZMC9	Neurology	0.14775	0.00628542	0.154036	-1.17406	0.246214	47.5904	-0.400836	0.105336	Welch Two Sample t-test	two.sided	0.439471	Non-significant
TFPI2	OID21512	P48307	Oncology	-0.221766	2.1847	1.96293	1.16901	0.246804	62.9932	-0.157328	0.600859	Welch Two Sample t-test	two.sided	0.440253	Non-significant
MMP13	OID20807	P45452	Neurology	-0.258892	-2.16816	-2.42705	1.17955	0.247093	31.2023	-0.188629	0.706412	Welch Two Sample t-test	two.sided	0.440497	Non-significant
MYL4	OID30245	P12829	Cardiometabolic_II	0.14301	-4.58023	-4.43722	-1.16563	0.248975	53.0804	-0.389083	0.103064	Welch Two Sample t-test	two.sided	0.44333	Non-significant
RRAS	OID30961	P10301	Neurology_II	0.456432	-1.13827	-0.681836	-1.1668	0.24899	48.5642	-1.24272	0.329859	Welch Two Sample t-test	two.sided	0.44333	Non-significant
PAPPA	OID20421	Q13219	Inflammation	-0.291905	0.618808	0.326904	1.17268	0.249536	32.1642	-0.215028	0.798838	Welch Two Sample t-test	two.sided	0.444029	Non-significant
RNF4	OID31321	P78317	Oncology_II	0.229128	-1.41437	-1.18524	-1.17713	0.249837	25.93	-0.629289	0.171033	Welch Two Sample t-test	two.sided	0.444056	Non-significant
SUGT1	OID21229	Q9Y2Z0	Oncology	-0.140476	-0.908031	-1.04851	1.15973	0.249895	73.8121	-0.100887	0.381838	Welch Two Sample t-test	two.sided	0.444056	Non-significant
FXN	OID21442	Q16595	Oncology	-0.0764291	-0.432624	-0.509054	1.16195	0.250158	56.3168	-0.0553212	0.208179	Welch Two Sample t-test	two.sided	0.444056	Non-significant
GRAP2	OID20192	O75791	Cardiometabolic	-0.111943	-0.113367	-0.225311	1.16033	0.250278	63.2376	-0.0808341	0.304721	Welch Two Sample t-test	two.sided	0.444056	Non-significant
SMC3	OID31195	Q9UQE7	Oncology_II	-0.378393	-0.1352	-0.513593	1.1936	0.250454	15.6158	-0.295003	1.05179	Welch Two Sample t-test	two.sided	0.444056	Non-significant
SRC	OID21521	P12931	Oncology	0.0951372	-1.69919	-1.60405	-1.16097	0.250558	56.2604	-0.259279	0.0690049	Welch Two Sample t-test	two.sided	0.444056	Non-significant
PAK4	OID20819	O96013	Neurology	-0.114754	-1.64697	-1.76172	1.16647	0.250627	38.3588	-0.0843398	0.313848	Welch Two Sample t-test	two.sided	0.444056	Non-significant
ZNF75D	OID31303	P51815	Oncology_II	-0.748397	-1.13447	-1.88286	1.19293	0.250916	15.4318	-0.585539	2.08233	Welch Two Sample t-test	two.sided	0.444296	Non-significant
METAP1D	OID20519	Q6UB28	Inflammation	-0.132879	-1.40857	-1.54145	1.1628	0.252192	37.8395	-0.0984906	0.364248	Welch Two Sample t-test	two.sided	0.44628	Non-significant
POMC	OID30282	P01189	Cardiometabolic_II	0.273451	2.60061	2.87406	-1.1582	0.252624	47.0914	-0.748398	0.201497	Welch Two Sample t-test	two.sided	0.4466	Non-significant
SERPINA6	OID30743	P08185	Inflammation_II	0.175693	2.48445	2.66014	-1.15713	0.252739	49.824	-0.48069	0.129305	Welch Two Sample t-test	two.sided	0.4466	Non-significant
KLK6	OID21526	Q92876	Oncology	-0.0687132	1.71885	1.65014	1.15464	0.252836	59.7365	-0.0503364	0.187763	Welch Two Sample t-test	two.sided	0.4466	Non-significant
JPT2	OID31520	Q9H910	Oncology_II	0.18497	-1.77579	-1.59082	-1.15182	0.253287	70.5263	-0.505214	0.135275	Welch Two Sample t-test	two.sided	0.447122	Non-significant
PLEKHO1	OID31088	Q53GL0	Neurology_II	-0.139502	-1.27985	-1.41935	1.15919	0.253568	38.2421	-0.104073	0.383077	Welch Two Sample t-test	two.sided	0.447345	Non-significant
ACY1	OID20137	Q03154	Cardiometabolic	-0.167167	-2.37678	-2.54394	1.15203	0.254007	58.3369	-0.123259	0.457594	Welch Two Sample t-test	two.sided	0.447846	Non-significant
CCDC80	OID20226	Q76M96	Cardiometabolic	0.162954	0.489343	0.652296	-1.15222	0.254796	49.2234	-0.447127	0.121219	Welch Two Sample t-test	two.sided	0.448963	Non-significant
SEMA3F	OID20186	Q13275	Cardiometabolic	-0.214134	-0.0151551	-0.229289	1.14731	0.255904	58.7748	-0.159363	0.587632	Welch Two Sample t-test	two.sided	0.450641	Non-significant
NGFR	OID30300	P08138	Cardiometabolic_II	-0.149924	2.74851	2.59859	1.1512	0.256087	42.4833	-0.112807	0.412656	Welch Two Sample t-test	two.sided	0.450687	Non-significant
IGFBP4	OID21158	P22692	Neurology	0.269327	0.260958	0.530286	-1.14659	0.256586	54.2341	-0.740216	0.201562	Welch Two Sample t-test	two.sided	0.451291	Non-significant
IL25	OID31243	Q9H293	Oncology_II	-0.804041	-0.04648	-0.850521	1.17973	0.257095	14.5067	-0.652961	2.26104	Welch Two Sample t-test	two.sided	0.45191	Non-significant
FNDC1	OID31127	Q4ZHG4	Neurology_II	0.244671	-3.75265	-3.50798	-1.14164	0.257644	67.3959	-0.6724	0.183058	Welch Two Sample t-test	two.sided	0.452601	Non-significant
TDO2	OID30910	P48775	Neurology_II	0.219082	-2.13514	-1.91606	-1.14885	0.25827	35.6448	-0.605967	0.167803	Welch Two Sample t-test	two.sided	0.453424	Non-significant
CRISP3	OID30715	P54108	Inflammation_II	0.145212	-1.01177	-0.866561	-1.14612	0.258653	39.4249	-0.401396	0.110972	Welch Two Sample t-test	two.sided	0.453822	Non-significant
SCRIB	OID31046	Q14160	Neurology_II	-0.228226	-3.45268	-3.6809	1.14586	0.258879	38.7549	-0.174724	0.631177	Welch Two Sample t-test	two.sided	0.453942	Non-significant
IL31RA	OID30475	Q8NI17	Inflammation_II	-0.175682	-1.46092	-1.6366	1.13963	0.260187	47.2415	-0.134401	0.485764	Welch Two Sample t-test	two.sided	0.455959	Non-significant
SEMA6C	OID30531	Q9H3T2	Inflammation_II	-0.143933	-1.91372	-2.05766	1.14079	0.260603	40.849	-0.110901	0.398768	Welch Two Sample t-test	two.sided	0.456411	Non-significant
TFF3	OID20371	Q07654	Cardiometabolic	0.151172	0.71012	0.861293	-1.13638	0.260785	54.3312	-0.417844	0.115499	Welch Two Sample t-test	two.sided	0.456453	Non-significant
TCL1B	OID20058	O95988	Cardiometabolic	0.165418	-0.6193	-0.453882	-1.13776	0.261433	43.6101	-0.458504	0.127668	Welch Two Sample t-test	two.sided	0.457077	Non-significant
ANGPT1	OID20740	Q15389	Inflammation	-0.261446	-0.1898	-0.451246	1.19075	0.26172	9.82633	-0.228947	0.75184	Welch Two Sample t-test	two.sided	0.457077	Non-significant
LMOD1	OID31014	P29536	Neurology_II	-0.240867	0.466396	0.225529	1.13637	0.26175	45.5169	-0.185913	0.667648	Welch Two Sample t-test	two.sided	0.457077	Non-significant
BTN1A1	OID31363	Q13410	Oncology_II	-0.160169	-1.29532	-1.45549	1.14018	0.261775	35.8363	-0.124777	0.445116	Welch Two Sample t-test	two.sided	0.457077	Non-significant
CEP170	OID30240	Q5SW79	Cardiometabolic_II	-0.113115	-0.879535	-0.99265	1.13411	0.263164	42.1069	-0.0881515	0.314382	Welch Two Sample t-test	two.sided	0.459225	Non-significant
SIGLEC9	OID21390	Q9Y336	Oncology	0.199999	-2.13785	-1.93785	-1.12992	0.264098	48.2131	-0.555845	0.155847	Welch Two Sample t-test	two.sided	0.460577	Non-significant
BLVRB	OID21141	P30043	Neurology	0.0788089	-0.194463	-0.115654	-1.12542	0.264415	67.205	-0.218574	0.0609565	Welch Two Sample t-test	two.sided	0.460852	Non-significant
CD300E	OID21418	Q496F6	Oncology	0.196098	-3.346	-3.1499	-1.12902	0.26469	46.4299	-0.545629	0.153433	Welch Two Sample t-test	two.sided	0.460919	Non-significant
MPO	OID21100	P05164	Neurology	0.18773	-5.02149	-4.83376	-1.12794	0.264773	49.5827	-0.522096	0.146636	Welch Two Sample t-test	two.sided	0.460919	Non-significant
HTR1A	OID30824	P08908	Neurology_II	-0.224382	-0.63665	-0.861032	1.12961	0.265071	41.8788	-0.176519	0.625283	Welch Two Sample t-test	two.sided	0.461159	Non-significant
H2AP	OID31232	O75409	Oncology_II	-0.216703	-0.447847	-0.66455	1.13841	0.265399	25.8334	-0.174704	0.60811	Welch Two Sample t-test	two.sided	0.461364	Non-significant
LY96	OID20945	Q9Y6Y9	Neurology	0.102849	-3.45358	-3.35073	-1.12755	0.265612	44.0541	-0.286674	0.0809751	Welch Two Sample t-test	two.sided	0.461364	Non-significant
THBS2	OID21104	P35442	Neurology	0.129925	3.72388	3.8538	-1.12252	0.265668	66.6472	-0.360973	0.101123	Welch Two Sample t-test	two.sided	0.461364	Non-significant
UPK3BL1	OID31281	B0FP48	Oncology_II	-0.580786	-6.13093	-6.71171	1.14708	0.267366	16.8616	-0.488119	1.64969	Welch Two Sample t-test	two.sided	0.4639	Non-significant
PNLIPRP2	OID20775	P54317	Inflammation	0.477512	-6.2486	-5.77109	-1.11753	0.267449	72.6513	-1.32917	0.374149	Welch Two Sample t-test	two.sided	0.4639	Non-significant
EDF1	OID31010	O60869	Neurology_II	-0.223209	-0.952345	-1.17555	1.12401	0.267814	39.372	-0.17834	0.624758	Welch Two Sample t-test	two.sided	0.464255	Non-significant
TWF2	OID30386	Q6IBS0	Cardiometabolic_II	-0.185929	3.10443	2.9185	1.12073	0.268008	47.7461	-0.14768	0.519538	Welch Two Sample t-test	two.sided	0.464312	Non-significant
CASP10	OID20893	Q92851	Neurology	-0.386921	-1.52941	-1.91634	1.11726	0.268204	61.8822	-0.305376	1.07922	Welch Two Sample t-test	two.sided	0.464372	Non-significant
DNAJA2	OID20627	O60884	Inflammation	0.169928	0.0354939	0.205421	-1.11465	0.268712	71.899	-0.473836	0.133981	Welch Two Sample t-test	two.sided	0.46479	Non-significant
MAX	OID20877	P61244	Neurology	-0.254154	-0.223327	-0.477481	1.12024	0.268767	43.4303	-0.20325	0.711559	Welch Two Sample t-test	two.sided	0.46479	Non-significant
ACTA2	OID20079	P62736	Cardiometabolic	0.18922	0.184941	0.374161	-1.1133	0.270213	57.4848	-0.529503	0.151063	Welch Two Sample t-test	two.sided	0.466576	Non-significant
BCL2L1	OID31152	Q07817	Neurology_II	-0.307877	-1.83861	-2.14649	1.11827	0.270254	39.2267	-0.248898	0.864653	Welch Two Sample t-test	two.sided	0.466576	Non-significant
DKK3	OID20264	Q9UBP4	Cardiometabolic	-0.0344938	5.36942	5.33493	1.11073	0.270284	73.9301	-0.0273858	0.0963733	Welch Two Sample t-test	two.sided	0.466576	Non-significant
YJU2	OID31404	Q9BW85	Oncology_II	-0.109981	-0.248894	-0.358875	1.11209	0.270531	60.0869	-0.0878352	0.307798	Welch Two Sample t-test	two.sided	0.466723	Non-significant
PSME1	OID20969	Q06323	Neurology	0.101323	-3.1197	-3.01838	-1.10931	0.27138	65.0425	-0.283738	0.0810907	Welch Two Sample t-test	two.sided	0.467546	Non-significant
KLK8	OID21517	O60259	Oncology	-0.181874	0.102874	-0.079	1.11065	0.271472	55.9078	-0.146177	0.509926	Welch Two Sample t-test	two.sided	0.467546	Non-significant
MYO6	OID30989	Q9UM54	Neurology_II	0.109667	0.125461	0.235129	-1.11072	0.27158	54.3272	-0.307592	0.0882575	Welch Two Sample t-test	two.sided	0.467546	Non-significant
SHH	OID30516	Q15465	Inflammation_II	0.111803	1.73967	1.85147	-1.10994	0.271656	57.3494	-0.313483	0.089876	Welch Two Sample t-test	two.sided	0.467546	Non-significant
EIF2S2	OID30270	P20042	Cardiometabolic_II	0.0723163	-0.227645	-0.155329	-1.10735	0.2727	58.1749	-0.203031	0.0583988	Welch Two Sample t-test	two.sided	0.469049	Non-significant
RBM25	OID31236	P49756	Oncology_II	-0.625976	-0.64756	-1.27354	1.1304	0.272854	18.3658	-0.53578	1.78773	Welch Two Sample t-test	two.sided	0.469049	Non-significant
CD27	OID21527	P26842	Oncology	0.243941	-1.05553	-0.811593	-1.1131	0.273286	34.8488	-0.68892	0.201037	Welch Two Sample t-test	two.sided	0.469445	Non-significant
APOH	OID21072	P02749	Neurology	0.100749	-0.428696	-0.327946	-1.10345	0.273409	73.9141	-0.282679	0.0811805	Welch Two Sample t-test	two.sided	0.469445	Non-significant
KITLG	OID20196	P21583	Cardiometabolic	-0.14283	-1.35885	-1.50168	1.10567	0.273759	54.1447	-0.116144	0.401803	Welch Two Sample t-test	two.sided	0.469767	Non-significant
FKBP5	OID20937	Q13451	Neurology	0.122941	-2.56306	-2.44012	-1.10565	0.274618	46.0749	-0.346753	0.10087	Welch Two Sample t-test	two.sided	0.470844	Non-significant
MED18	OID21236	Q9BUE0	Oncology	-0.0854878	-0.523655	-0.609143	1.10238	0.274713	59.7818	-0.0696432	0.240619	Welch Two Sample t-test	two.sided	0.470844	Non-significant
SSB	OID20818	P05455	Neurology	0.128978	-0.269256	-0.140279	-1.10154	0.274947	61.6047	-0.363064	0.105109	Welch Two Sample t-test	two.sided	0.470965	Non-significant
CAMLG	OID30952	P49069	Neurology_II	-0.620721	-2.8201	-3.44082	1.10916	0.275228	33.6441	-0.517033	1.75848	Welch Two Sample t-test	two.sided	0.471166	Non-significant
PRR5	OID30457	P85299	Inflammation_II	0.194266	-1.81702	-1.62276	-1.10246	0.275731	48.233	-0.548518	0.159986	Welch Two Sample t-test	two.sided	0.471748	Non-significant
ZBP1	OID30526	Q9H171	Inflammation_II	-0.0860543	-1.19895	-1.285	1.10203	0.276298	45.0701	-0.071214	0.243323	Welch Two Sample t-test	two.sided	0.472392	Non-significant
HADH	OID30132	Q16836	Cardiometabolic_II	0.276871	-4.17018	-3.8933	-1.10333	0.27656	39.496	-0.784243	0.2305	Welch Two Sample t-test	two.sided	0.472392	Non-significant
CALCA	OID20983	P01258	Neurology	0.162	1.74596	1.90796	-1.09947	0.276598	52.2968	-0.457626	0.133626	Welch Two Sample t-test	two.sided	0.472392	Non-significant
LPO	OID20963	P22079	Neurology	-0.190069	-4.98729	-5.17736	1.09807	0.276926	55.3845	-0.156765	0.536904	Welch Two Sample t-test	two.sided	0.472672	Non-significant
IL1R1	OID21116	P14778	Neurology	0.151742	-1.70972	-1.55798	-1.09465	0.278524	54.0533	-0.429656	0.126172	Welch Two Sample t-test	two.sided	0.47492	Non-significant
CACYBP	OID30649	Q9HB71	Inflammation_II	-0.191268	1.69666	1.5054	1.09601	0.278571	47.7471	-0.159662	0.542198	Welch Two Sample t-test	two.sided	0.47492	Non-significant
LARP1	OID31372	Q6PKG0	Oncology_II	0.196638	-3.38483	-3.1882	-1.09569	0.278872	46.3821	-0.557802	0.164526	Welch Two Sample t-test	two.sided	0.475152	Non-significant
NT5C	OID30294	Q8TCD5	Cardiometabolic_II	-0.186323	2.25307	2.06675	1.09545	0.279329	43.6258	-0.156549	0.529195	Welch Two Sample t-test	two.sided	0.47565	Non-significant
ITPRIP	OID30860	Q8IWB1	Neurology_II	-0.201	-1.13824	-1.33924	1.09756	0.279744	35.694	-0.170521	0.57252	Welch Two Sample t-test	two.sided	0.476076	Non-significant
CHP1	OID30869	Q99653	Neurology_II	-0.576429	4.50198	3.92555	1.09691	0.280365	34.1141	-0.491392	1.64425	Welch Two Sample t-test	two.sided	0.476594	Non-significant
NEB	OID30105	P20929	Cardiometabolic_II	0.158476	-1.60118	-1.4427	-1.09277	0.280501	43.5539	-0.450831	0.13388	Welch Two Sample t-test	two.sided	0.476594	Non-significant
SPINT3	OID31509	P49223	Oncology_II	0.317664	-7.65188	-7.33422	-1.08817	0.280543	64.9267	-0.900691	0.265363	Welch Two Sample t-test	two.sided	0.476594	Non-significant
NUDT5	OID21115	Q9UKK9	Neurology	-0.138696	1.47817	1.33947	1.08671	0.281195	64.745	-0.116217	0.393608	Welch Two Sample t-test	two.sided	0.47742	Non-significant
PDCD6	OID20163	O75340	Cardiometabolic	0.100944	-2.63803	-2.53708	-1.0854	0.281372	71.8223	-0.286348	0.0844588	Welch Two Sample t-test	two.sided	0.47744	Non-significant
PTPRC	OID30380	P08575	Cardiometabolic_II	-0.11624	1.93288	1.81664	1.08717	0.281828	53.5616	-0.0981612	0.330642	Welch Two Sample t-test	two.sided	0.477774	Non-significant
CEP20	OID21209	Q96NB1	Oncology	-0.12701	-1.57507	-1.70208	1.09021	0.2819	41.5772	-0.108168	0.362188	Welch Two Sample t-test	two.sided	0.477774	Non-significant
NXPH1	OID20849	P58417	Neurology	-0.126424	4.27173	4.1453	1.08564	0.282098	58.4047	-0.106643	0.35949	Welch Two Sample t-test	two.sided	0.477829	Non-significant
PPP1R14D	OID30997	Q9NXH3	Neurology_II	-0.14772	-3.12662	-3.27434	1.08394	0.283102	55.1911	-0.125371	0.420811	Welch Two Sample t-test	two.sided	0.479249	Non-significant
MIF	OID21073	P14174	Neurology	-0.168759	3.80726	3.6385	1.08104	0.283656	65.3005	-0.142983	0.480501	Welch Two Sample t-test	two.sided	0.479453	Non-significant
DNAJC21	OID31104	Q5F1R6	Neurology_II	0.052417	-0.310606	-0.258189	-1.08277	0.283785	53.2944	-0.149503	0.0446687	Welch Two Sample t-test	two.sided	0.479453	Non-significant
EPB41L5	OID30886	Q9HCM4	Neurology_II	-0.488938	-3.88901	-4.37795	1.09205	0.283794	29.0244	-0.426731	1.40461	Welch Two Sample t-test	two.sided	0.479453	Non-significant
CPB2	OID30734	Q96IY4	Inflammation_II	0.222718	1.65801	1.88073	-1.08424	0.283887	46.1698	-0.636152	0.190716	Welch Two Sample t-test	two.sided	0.479453	Non-significant
ENPP6	OID30273	Q6UWR7	Cardiometabolic_II	-0.106584	3.94932	3.84273	1.08079	0.284181	59.1224	-0.0907397	0.303908	Welch Two Sample t-test	two.sided	0.479669	Non-significant
CTLA4	OID30363	P16410	Cardiometabolic_II	-0.124357	1.46965	1.34529	1.07808	0.285328	59.8037	-0.106394	0.355108	Welch Two Sample t-test	two.sided	0.481324	Non-significant
OGFR	OID21360	Q9NZT2	Oncology	0.141474	-3.24129	-3.09982	-1.07951	0.286106	45.0511	-0.405421	0.122474	Welch Two Sample t-test	two.sided	0.482082	Non-significant
IFNL1	OID20795	Q8IU54	Neurology	-0.142125	0.351775	0.20965	1.07996	0.286111	43.5068	-0.123187	0.407437	Welch Two Sample t-test	two.sided	0.482082	Non-significant
KHDC3L	OID31245	Q587J8	Oncology_II	0.301582	-2.75775	-2.45617	-1.09535	0.286433	19.9138	-0.876066	0.272902	Welch Two Sample t-test	two.sided	0.482343	Non-significant
FURIN	OID21514	P09958	Oncology	-0.0796043	-1.1515	-1.2311	1.07348	0.286712	70.6171	-0.0682717	0.22748	Welch Two Sample t-test	two.sided	0.482532	Non-significant
MSMB	OID20275	P08118	Cardiometabolic	0.182739	-4.10244	-3.9197	-1.07427	0.286933	60.9967	-0.522886	0.157408	Welch Two Sample t-test	two.sided	0.482623	Non-significant
STX7	OID30560	O15400	Inflammation_II	0.180675	-2.45172	-2.27104	-1.0729	0.28747	62.0923	-0.517289	0.15594	Welch Two Sample t-test	two.sided	0.483244	Non-significant
CYTH3	OID31208	O43739	Oncology_II	-0.241638	-0.829469	-1.07111	1.09	0.288166	20.8237	-0.219621	0.702898	Welch Two Sample t-test	two.sided	0.484132	Non-significant
ITGB2	OID20315	P05107	Cardiometabolic	0.161267	-2.30835	-2.14708	-1.07159	0.288351	57.9166	-0.462523	0.139988	Welch Two Sample t-test	two.sided	0.484162	Non-significant
CD160	OID20647	O95971	Inflammation	0.254687	-3.88661	-3.63192	-1.07385	0.289171	40.9841	-0.733669	0.224296	Welch Two Sample t-test	two.sided	0.485095	Non-significant
C2orf69	OID30883	Q8N8R5	Neurology_II	-0.295273	-1.79591	-2.09118	1.0779	0.289243	31.5826	-0.263001	0.853548	Welch Two Sample t-test	two.sided	0.485095	Non-significant
TMPRSS11B	OID30852	Q86T26	Neurology_II	-0.17725	-2.70481	-2.88206	1.07316	0.290194	36.7642	-0.157482	0.511983	Welch Two Sample t-test	two.sided	0.486405	Non-significant
METAP2	OID21437	P50579	Oncology	-0.13831	-2.99798	-3.13629	1.07029	0.290402	43.4301	-0.122227	0.398847	Welch Two Sample t-test	two.sided	0.486405	Non-significant
TREML1	OID30682	Q86YW5	Inflammation_II	-0.159939	-1.78894	-1.94887	1.07422	0.290529	32.9404	-0.142997	0.462874	Welch Two Sample t-test	two.sided	0.486405	Non-significant
ZHX2	OID31140	Q9Y6X8	Neurology_II	0.0448976	-1.06098	-1.01609	-1.06503	0.290886	63.6838	-0.129123	0.0393275	Welch Two Sample t-test	two.sided	0.48672	Non-significant
ERBIN	OID21323	Q96RT1	Oncology	-0.108708	-1.40007	-1.50878	1.06473	0.291729	54.0845	-0.0959817	0.313398	Welch Two Sample t-test	two.sided	0.487392	Non-significant
ALDH3A1	OID20512	P30838	Inflammation	-0.144504	-0.379257	-0.523761	1.12082	0.292122	8.76772	-0.14833	0.437337	Welch Two Sample t-test	two.sided	0.487392	Non-significant
SEPTIN8	OID31079	Q92599	Neurology_II	-0.152054	-0.441821	-0.593875	1.06518	0.29217	47.5888	-0.135028	0.439136	Welch Two Sample t-test	two.sided	0.487392	Non-significant
CRYBB2	OID31081	P43320	Neurology_II	0.0557045	-0.779319	-0.723614	-1.06428	0.292228	50.8824	-0.160788	0.0493788	Welch Two Sample t-test	two.sided	0.487392	Non-significant
EFHD1	OID31044	Q9BUP0	Neurology_II	-0.192041	-1.02279	-1.21483	1.06541	0.292325	45.4063	-0.170915	0.554996	Welch Two Sample t-test	two.sided	0.487392	Non-significant
CILP	OID30399	O75339	Cardiometabolic_II	0.268677	-0.95121	-0.682532	-1.06576	0.292462	43.1169	-0.777042	0.239687	Welch Two Sample t-test	two.sided	0.487392	Non-significant
KLK3	OID30364	P07288	Cardiometabolic_II	0.506758	-1.225	-0.718246	-1.06395	0.292504	49.5817	-1.46363	0.450112	Welch Two Sample t-test	two.sided	0.487392	Non-significant
RBM17	OID31034	Q96I25	Neurology_II	0.258057	-0.609931	-0.351874	-1.07123	0.292707	29.6615	-0.750272	0.234159	Welch Two Sample t-test	two.sided	0.487392	Non-significant
PAFAH2	OID31286	Q99487	Oncology_II	-0.543914	-1.4122	-1.95612	1.08265	0.292806	18.5894	-0.509174	1.597	Welch Two Sample t-test	two.sided	0.487392	Non-significant
ITGAX	OID31325	P20702	Oncology_II	-0.781966	-1.43671	-2.21868	1.08313	0.294491	16.3255	-0.746031	2.30996	Welch Two Sample t-test	two.sided	0.489577	Non-significant
NDST1	OID31369	P52848	Oncology_II	-0.129269	2.2219	2.09264	1.06071	0.294549	44.4544	-0.116272	0.374809	Welch Two Sample t-test	two.sided	0.489577	Non-significant
DUSP29	OID30935	Q68J44	Neurology_II	-0.435983	-1.49171	-1.9277	1.06596	0.294628	31.1817	-0.397995	1.26996	Welch Two Sample t-test	two.sided	0.489577	Non-significant
CEACAM1	OID21528	P13688	Oncology	0.166287	-4.40926	-4.24298	-1.05393	0.295672	67.5196	-0.481168	0.148595	Welch Two Sample t-test	two.sided	0.49103	Non-significant
CEACAM21	OID20548	Q3KPI0	Inflammation	0.310081	-3.30923	-2.99915	-1.05426	0.295941	60.7294	-0.898268	0.278106	Welch Two Sample t-test	two.sided	0.491194	Non-significant
DEFB4A_DEFB4B	OID21373	O15263	Oncology	0.261436	-7.37981	-7.11837	-1.05222	0.29672	62.9546	-0.757952	0.23508	Welch Two Sample t-test	two.sided	0.492203	Non-significant
GALNT5	OID30295	Q7Z7M9	Cardiometabolic_II	-0.154965	0.968833	0.813868	1.05411	0.29776	42.6976	-0.141569	0.451499	Welch Two Sample t-test	two.sided	0.493646	Non-significant
RNASE3	OID20203	P12724	Cardiometabolic	0.311212	-0.860227	-0.549014	-1.04993	0.298454	53.6968	-0.905561	0.283137	Welch Two Sample t-test	two.sided	0.494512	Non-significant
RBPMS2	OID30257	Q6ZRY4	Cardiometabolic_II	-0.0849214	-1.91501	-1.99994	1.04936	0.298918	51.434	-0.0775128	0.247356	Welch Two Sample t-test	two.sided	0.494998	Non-significant
ARFIP1	OID31024	P53367	Neurology_II	-0.171611	-2.28952	-2.46114	1.05361	0.299321	34.8092	-0.159116	0.502339	Welch Two Sample t-test	two.sided	0.495104	Non-significant
HDAC9	OID30832	Q9UKV0	Neurology_II	-0.629929	-0.610831	-1.24076	1.05359	0.299334	34.784	-0.584118	1.84398	Welch Two Sample t-test	two.sided	0.495104	Non-significant
SERPINA5	OID30763	P05154	Inflammation_II	0.183244	1.49327	1.67652	-1.04938	0.299537	45.556	-0.534829	0.168342	Welch Two Sample t-test	two.sided	0.495104	Non-significant
LTBP3	OID21191	Q9NS15	Oncology	-0.188982	-0.545971	-0.734954	1.04818	0.299668	49.2906	-0.173281	0.551246	Welch Two Sample t-test	two.sided	0.495104	Non-significant
LRP2	OID30960	P98164	Neurology_II	0.227736	0.08705	0.314786	-1.04994	0.300198	39.0559	-0.666443	0.210972	Welch Two Sample t-test	two.sided	0.495696	Non-significant
PCNA	OID31161	P12004	Oncology_II	0.0937508	-0.544222	-0.450471	-1.05952	0.300784	22.1462	-0.277186	0.0896846	Welch Two Sample t-test	two.sided	0.49638	Non-significant
CXCL8	OID20153	P10145	Cardiometabolic	0.262581	5.69989	5.96248	-1.04987	0.301378	33.1286	-0.771357	0.246195	Welch Two Sample t-test	two.sided	0.497008	Non-significant
CASQ2	OID30063	O14958	Cardiometabolic_II	-0.207054	-1.00386	-1.21092	1.0477	0.301509	37.3432	-0.193251	0.607359	Welch Two Sample t-test	two.sided	0.497008	Non-significant
SYAP1	OID30636	Q96A49	Inflammation_II	-0.0798265	0.119487	0.0396607	1.04251	0.301736	54.971	-0.0736273	0.23328	Welch Two Sample t-test	two.sided	0.497099	Non-significant
PILRA	OID21129	Q9UKJ1	Neurology	0.131722	1.59685	1.72857	-1.03894	0.303026	59.6581	-0.38536	0.121916	Welch Two Sample t-test	two.sided	0.49894	Non-significant
NECAP2	OID30089	Q9NVZ3	Cardiometabolic_II	-0.237393	-2.93374	-3.17113	1.0459	0.303233	32.8904	-0.224449	0.699234	Welch Two Sample t-test	two.sided	0.498995	Non-significant
ADAMTSL5	OID30355	Q6ZMM2	Cardiometabolic_II	0.13872	0.222312	0.361032	-1.03675	0.304471	54.0103	-0.406976	0.129537	Welch Two Sample t-test	two.sided	0.500747	Non-significant
CTBS	OID30710	Q01459	Inflammation_II	-0.0963842	3.0079	2.91152	1.03499	0.305433	52.3412	-0.0904578	0.283226	Welch Two Sample t-test	two.sided	0.502044	Non-significant
CRISP2	OID21456	P16562	Oncology	0.165618	-2.51869	-2.35307	-1.03245	0.305652	65.5959	-0.48593	0.154693	Welch Two Sample t-test	two.sided	0.502118	Non-significant
KIR2DL2	OID31431	P43627	Oncology_II	0.265817	-5.09497	-4.82916	-1.03948	0.305915	34.0086	-0.7855	0.253865	Welch Two Sample t-test	two.sided	0.502263	Non-significant
GLT8D2	OID20825	Q9H1C3	Neurology	0.144752	-1.15946	-1.01471	-1.03619	0.306442	39.3267	-0.427238	0.137734	Welch Two Sample t-test	two.sided	0.502843	Non-significant
ADGRG1	OID21294	Q9Y653	Oncology	-0.265795	-0.731398	-0.997193	1.03043	0.307512	52.7327	-0.251641	0.783231	Welch Two Sample t-test	two.sided	0.504313	Non-significant
ARHGAP25	OID21255	P42331	Oncology	-0.093917	-0.990544	-1.08446	1.02697	0.307871	71.9935	-0.088386	0.27622	Welch Two Sample t-test	two.sided	0.504615	Non-significant
SCAMP3	OID21332	O14828	Oncology	-0.150016	1.133	0.982982	1.0294	0.308566	46.9515	-0.143166	0.443197	Welch Two Sample t-test	two.sided	0.505467	Non-significant
MEP1A	OID31459	Q16819	Oncology_II	-0.0972857	-4.76639	-4.86367	1.02695	0.309458	49.278	-0.0930593	0.287631	Welch Two Sample t-test	two.sided	0.506641	Non-significant
ATXN3	OID31149	P54252	Neurology_II	-0.144708	-2.46201	-2.60671	1.0266	0.309756	47.9652	-0.138712	0.428128	Welch Two Sample t-test	two.sided	0.506842	Non-significant
ADGRG2	OID20189	Q8IZP9	Cardiometabolic	-0.126978	-3.4658	-3.59278	1.02646	0.310221	44.5232	-0.122251	0.376207	Welch Two Sample t-test	two.sided	0.507316	Non-significant
S100A13	OID30529	Q99584	Inflammation_II	0.160661	0.902028	1.06269	-1.02695	0.310978	37.7512	-0.477435	0.156113	Welch Two Sample t-test	two.sided	0.508181	Non-significant
MTSS1	OID31492	O43312	Oncology_II	-0.236968	-1.91826	-2.15523	1.02639	0.311268	37.5874	-0.230583	0.704519	Welch Two Sample t-test	two.sided	0.508181	Non-significant
GAS2	OID31285	O43903	Oncology_II	0.159203	-1.72898	-1.56977	-1.03961	0.311278	19.4451	-0.479229	0.160823	Welch Two Sample t-test	two.sided	0.508181	Non-significant
GID8	OID31041	Q9NWU2	Neurology_II	-0.095602	-0.170655	-0.266257	1.02293	0.312143	42.3838	-0.0929547	0.284159	Welch Two Sample t-test	two.sided	0.509304	Non-significant
SLAMF1	OID20496	Q13291	Inflammation	-0.449084	-3.72824	-4.17732	1.01938	0.312907	50.239	-0.435675	1.33384	Welch Two Sample t-test	two.sided	0.510262	Non-significant
SEPTIN3	OID31025	Q9UH03	Neurology_II	-0.135257	-3.20671	-3.34197	1.01876	0.313499	47.3006	-0.131789	0.402304	Welch Two Sample t-test	two.sided	0.510779	Non-significant
SKAP1	OID20906	Q86WV1	Neurology	0.0989229	-3.87725	-3.77833	-1.0168	0.313623	55.9959	-0.293816	0.0959702	Welch Two Sample t-test	two.sided	0.510779	Non-significant
SERPINF2	OID30779	P08697	Inflammation_II	0.233401	1.63096	1.86436	-1.02004	0.314085	38.4492	-0.696437	0.229634	Welch Two Sample t-test	two.sided	0.510779	Non-significant
DSG2	OID21113	Q14126	Neurology	-0.119004	-1.33122	-1.45023	1.01395	0.314147	68.9979	-0.115136	0.353144	Welch Two Sample t-test	two.sided	0.510779	Non-significant
TRDMT1	OID31335	O14717	Oncology_II	0.296511	-6.72102	-6.42451	-1.03359	0.314363	18.9187	-0.897125	0.304103	Welch Two Sample t-test	two.sided	0.510779	Non-significant
TNFRSF1A	OID21155	P19438	Neurology	0.137962	2.46344	2.6014	-1.01434	0.314521	59.623	-0.410062	0.134138	Welch Two Sample t-test	two.sided	0.510779	Non-significant
ALPI	OID30497	P09923	Inflammation_II	-0.162065	-5.79293	-5.95499	1.01387	0.314625	61.3517	-0.157532	0.481662	Welch Two Sample t-test	two.sided	0.510779	Non-significant
NECTIN1	OID30545	Q15223	Inflammation_II	-0.127621	0.295428	0.167807	1.01514	0.31472	52.2231	-0.124625	0.379867	Welch Two Sample t-test	two.sided	0.510779	Non-significant
ATP1B4	OID31230	Q9UN42	Oncology_II	0.248751	0.338596	0.587346	-1.03552	0.314815	17.1419	-0.755248	0.257747	Welch Two Sample t-test	two.sided	0.510779	Non-significant
CTSD	OID20358	P07339	Cardiometabolic	-0.0726316	2.3021	2.22946	1.01101	0.315271	74.8409	-0.0704878	0.215751	Welch Two Sample t-test	two.sided	0.511231	Non-significant
PRTG	OID21443	Q2VWP7	Oncology	-0.112192	-2.001	-2.1132	1.01066	0.316294	59.1847	-0.109922	0.334307	Welch Two Sample t-test	two.sided	0.512602	Non-significant
FCRL6	OID20529	Q6DN72	Inflammation	-0.178374	-4.65759	-4.83596	1.01354	0.316806	40.5918	-0.177156	0.533905	Welch Two Sample t-test	two.sided	0.513144	Non-significant
CHMP1A	OID20930	Q9HD42	Neurology	-0.0647026	0.569549	0.504846	1.00592	0.317964	69.0801	-0.063613	0.193018	Welch Two Sample t-test	two.sided	0.514731	Non-significant
HJV	OID31006	Q6ZVN8	Neurology_II	-0.18672	-3.66097	-3.84769	1.01164	0.318464	35.9867	-0.187614	0.561054	Welch Two Sample t-test	two.sided	0.514956	Non-significant
OTUD7B	OID31064	Q6GQQ9	Neurology_II	-0.13558	-0.697716	-0.833296	1.00916	0.318518	43.188	-0.135327	0.406487	Welch Two Sample t-test	two.sided	0.514956	Non-significant
TNFRSF1B	OID21145	P20333	Neurology	0.152613	0.458213	0.610825	-1.00667	0.318638	53.3347	-0.456641	0.151416	Welch Two Sample t-test	two.sided	0.514956	Non-significant
DBN1	OID30549	Q16643	Inflammation_II	0.0912253	-2.43382	-2.3426	-1.00493	0.318885	61.2353	-0.272732	0.0902818	Welch Two Sample t-test	two.sided	0.51497	Non-significant
NFKB1	OID30160	P19838	Cardiometabolic_II	0.413913	-3.99574	-3.58183	-1.00331	0.319003	73.4569	-1.23603	0.408204	Welch Two Sample t-test	two.sided	0.51497	Non-significant
MPIG6B	OID20779	O95866	Inflammation	-0.203201	-2.00517	-2.20837	1.00651	0.320362	39.0647	-0.20513	0.611533	Welch Two Sample t-test	two.sided	0.51666	Non-significant
SIRT5	OID20820	Q9NXA8	Neurology	-0.100789	0.422625	0.321836	1.00147	0.320408	63.3497	-0.100304	0.301882	Welch Two Sample t-test	two.sided	0.51666	Non-significant
SERPINH1	OID31322	P50454	Oncology_II	-0.328954	0.685854	0.3569	1.01084	0.321949	24.5629	-0.341881	0.99979	Welch Two Sample t-test	two.sided	0.518855	Non-significant
SEMA3G	OID30599	Q9NS98	Inflammation_II	-0.136595	-1.62447	-1.76107	1.00151	0.322472	40.8738	-0.138874	0.412064	Welch Two Sample t-test	two.sided	0.519409	Non-significant
MCEE	OID31033	Q96PE7	Neurology_II	-0.297872	-0.0687204	-0.366593	1.00529	0.322836	29.8617	-0.307382	0.903126	Welch Two Sample t-test	two.sided	0.519704	Non-significant
CHGB	OID21038	P05060	Neurology	-0.0325847	6.33158	6.29899	0.99917	0.323805	39.4296	-0.0333559	0.0985253	Welch Two Sample t-test	two.sided	0.520975	Non-significant
SERPINA7	OID30724	P05543	Inflammation_II	0.239698	2.70257	2.94227	-0.99925	0.324294	36.2687	-0.726067	0.246671	Welch Two Sample t-test	two.sided	0.521471	Non-significant
PHOSPHO1	OID20922	Q8TCT1	Neurology	-0.0974133	-2.20567	-2.30308	0.99505	0.324783	47.227	-0.0995069	0.294333	Welch Two Sample t-test	two.sided	0.521967	Non-significant
CD58	OID20716	P19256	Inflammation	-0.127154	-0.878511	-1.00566	0.992747	0.325413	52.1982	-0.12984	0.384147	Welch Two Sample t-test	two.sided	0.522415	Non-significant
B4GALT1	OID20780	P15291	Inflammation	0.224413	-2.44152	-2.2171	-0.993064	0.325424	50.3852	-0.678224	0.229397	Welch Two Sample t-test	two.sided	0.522415	Non-significant
TRIM25	OID31482	Q14258	Oncology_II	-0.205733	-4.60043	-4.80617	0.993737	0.32561	45.4664	-0.211128	0.622595	Welch Two Sample t-test	two.sided	0.522424	Non-significant
PMVK	OID20850	Q15126	Neurology	0.121004	-1.56832	-1.44732	-0.98878	0.326024	73.2836	-0.364884	0.122877	Welch Two Sample t-test	two.sided	0.522749	Non-significant
IL3	OID31229	P08700	Oncology_II	-0.944292	-1.41342	-2.35771	1.01287	0.326175	16.0229	-1.03186	2.92044	Welch Two Sample t-test	two.sided	0.522749	Non-significant
AMY2A	OID20333	P04746	Cardiometabolic	-0.136702	-2.36698	-2.50369	0.989604	0.326757	54.3031	-0.140213	0.413618	Welch Two Sample t-test	two.sided	0.523391	Non-significant
CDH17	OID20134	Q12864	Cardiometabolic	-0.0658857	-3.69404	-3.75993	0.987124	0.327856	55.6319	-0.0678403	0.199612	Welch Two Sample t-test	two.sided	0.52486	Non-significant
YARS1	OID31494	P54577	Oncology_II	-0.0982071	-1.59319	-1.69139	0.983593	0.328552	73.2754	-0.100772	0.297186	Welch Two Sample t-test	two.sided	0.525684	Non-significant
FZD8	OID30818	Q9H461	Neurology_II	0.160589	-0.778925	-0.618336	-0.98751	0.32886	43.4513	-0.488446	0.167267	Welch Two Sample t-test	two.sided	0.525884	Non-significant
PIBF1	OID31061	Q8WXW3-4	Neurology_II	-0.31347	-2.35754	-2.67101	0.983879	0.329549	54.1762	-0.32525	0.952191	Welch Two Sample t-test	two.sided	0.526694	Non-significant
LGMN	OID20773	Q99538	Inflammation	0.105886	1.90987	2.01576	-0.981138	0.330653	57.2539	-0.321975	0.110203	Welch Two Sample t-test	two.sided	0.527836	Non-significant
GLP1R	OID30809	P43220	Neurology_II	-0.102979	0.835975	0.732996	0.979115	0.33085	70.9469	-0.106737	0.312695	Welch Two Sample t-test	two.sided	0.527836	Non-significant
MUC2	OID30377	Q02817	Cardiometabolic_II	0.112377	-2.91331	-2.80093	-0.982914	0.330983	44.3404	-0.342746	0.117991	Welch Two Sample t-test	two.sided	0.527836	Non-significant
EGLN1	OID20572	Q9GZT9	Inflammation	-0.106073	-1.03827	-1.14435	0.983021	0.330994	43.8193	-0.111421	0.323567	Welch Two Sample t-test	two.sided	0.527836	Non-significant
ELOB	OID30127	Q15370	Cardiometabolic_II	0.172466	-0.301577	-0.129112	-0.986899	0.33147	30.4491	-0.529142	0.184211	Welch Two Sample t-test	two.sided	0.528303	Non-significant
SSBP1	OID30468	Q04837	Inflammation_II	-0.247627	0.108541	-0.139086	0.984934	0.331982	32.2792	-0.264315	0.759569	Welch Two Sample t-test	two.sided	0.528574	Non-significant
KIAA2013	OID31392	Q8IYS2	Oncology_II	0.102064	-0.525574	-0.423511	-0.981948	0.332006	40.1486	-0.31211	0.107983	Welch Two Sample t-test	two.sided	0.528574	Non-significant
PDGFRB	OID20268	P09619	Cardiometabolic	-0.126338	-0.318694	-0.445032	0.975931	0.332756	64.2977	-0.132253	0.38493	Welch Two Sample t-test	two.sided	0.529313	Non-significant
ROBO4	OID30226	Q8WZ75	Cardiometabolic_II	-0.0524546	-1.94313	-1.99559	0.974504	0.332942	74.9359	-0.0547757	0.159685	Welch Two Sample t-test	two.sided	0.529313	Non-significant
SERPINF1	OID30757	P36955	Inflammation_II	-0.0451247	4.42503	4.3799	0.974399	0.333589	62.9374	-0.0474208	0.13767	Welch Two Sample t-test	two.sided	0.529313	Non-significant
AKT3	OID21197	Q9Y243	Oncology	-0.144964	0.148471	0.00350714	0.978224	0.333633	41.4931	-0.154206	0.444135	Welch Two Sample t-test	two.sided	0.529313	Non-significant
TSLP	OID20056	Q969D9	Cardiometabolic	0.116393	-1.27577	-1.15938	-0.974659	0.333714	58.9202	-0.355357	0.122571	Welch Two Sample t-test	two.sided	0.529313	Non-significant
THTPA	OID31375	Q9BU02	Oncology_II	-0.173074	0.520674	0.3476	0.978914	0.333803	38.0687	-0.184822	0.530971	Welch Two Sample t-test	two.sided	0.529313	Non-significant
ECHDC3	OID30293	Q96DC8	Cardiometabolic_II	-0.120841	-4.19506	-4.3159	0.977082	0.333925	43.5497	-0.128483	0.370165	Welch Two Sample t-test	two.sided	0.529313	Non-significant
DPT	OID20278	Q07507	Cardiometabolic	0.183968	-2.58049	-2.39652	-0.973175	0.333936	67.592	-0.561229	0.193294	Welch Two Sample t-test	two.sided	0.529313	Non-significant
GUSB	OID20296	P08236	Cardiometabolic	0.106754	-0.299715	-0.192961	-0.971732	0.334435	72.0382	-0.325752	0.112245	Welch Two Sample t-test	two.sided	0.529813	Non-significant
RICTOR	OID30433	Q6R327	Inflammation_II	0.0904099	-0.547996	-0.457586	-0.971165	0.334846	69.2483	-0.276116	0.0952962	Welch Two Sample t-test	two.sided	0.530173	Non-significant
SATB1	OID31038	Q01826	Neurology_II	0.0593327	-0.823218	-0.763886	-0.972086	0.335364	53.732	-0.181717	0.063052	Welch Two Sample t-test	two.sided	0.530702	Non-significant
LAP3	OID20436	P28838	Inflammation	-0.361211	-3.5428	-3.90401	0.97573	0.336065	34.1257	-0.391014	1.11344	Welch Two Sample t-test	two.sided	0.531519	Non-significant
HAO1	OID21395	Q9UJM8	Oncology	-0.043376	-6.69071	-6.73408	0.966278	0.337511	64.5522	-0.0462869	0.133039	Welch Two Sample t-test	two.sided	0.533314	Non-significant
HMGCS1	OID30157	Q01581	Cardiometabolic_II	0.0916527	-0.107056	-0.0154036	-0.966973	0.337569	58.0513	-0.281378	0.0980726	Welch Two Sample t-test	two.sided	0.533314	Non-significant
GZMH	OID20096	P20718	Cardiometabolic	0.180078	-4.58262	-4.40254	-0.967852	0.338039	47.3267	-0.554312	0.194157	Welch Two Sample t-test	two.sided	0.533479	Non-significant
SPART	OID30656	Q8N0X7	Inflammation_II	-0.15465	1.52621	1.37156	0.966183	0.338042	56.8852	-0.165884	0.475183	Welch Two Sample t-test	two.sided	0.533479	Non-significant
FGF23	OID21411	Q9GZV9	Oncology	0.130076	-5.75289	-5.62282	-0.964843	0.339745	45.3135	-0.401557	0.141405	Welch Two Sample t-test	two.sided	0.535598	Non-significant
HEBP1	OID20063	Q9NRV9	Cardiometabolic	0.103986	-1.91394	-1.80996	-0.962961	0.339756	55.3426	-0.320363	0.112392	Welch Two Sample t-test	two.sided	0.535598	Non-significant
PROC	OID20402	P04070	Cardiometabolic	-0.139764	-4.64461	-4.78438	0.959055	0.340695	73.0491	-0.150674	0.430203	Welch Two Sample t-test	two.sided	0.536606	Non-significant
MYH9	OID30382	P35579	Cardiometabolic_II	0.132563	0.730726	0.863289	-0.959591	0.340932	62.9522	-0.408627	0.143502	Welch Two Sample t-test	two.sided	0.536606	Non-significant
EXOSC10	OID30083	Q01780	Cardiometabolic_II	0.0692661	0.0688125	0.138079	-0.959409	0.340953	64.1894	-0.213487	0.0749551	Welch Two Sample t-test	two.sided	0.536606	Non-significant
DPEP1	OID20897	P16444	Neurology	-0.129565	-5.60597	-5.73553	0.963028	0.341388	39.5282	-0.14245	0.401579	Welch Two Sample t-test	two.sided	0.536999	Non-significant
MAP3K5	OID21253	Q99683	Oncology	0.121608	-1.50904	-1.38743	-0.960344	0.34214	43.9192	-0.376827	0.133611	Welch Two Sample t-test	two.sided	0.537644	Non-significant
MAPKAPK2	OID31293	P49137	Oncology_II	-0.398291	-0.704183	-1.10247	0.981104	0.342171	14.9325	-0.467337	1.26392	Welch Two Sample t-test	two.sided	0.537644	Non-significant
SLURP1	OID30404	P55000	Cardiometabolic_II	0.195835	1.35283	1.54866	-0.956555	0.343489	48.9911	-0.607255	0.215586	Welch Two Sample t-test	two.sided	0.539349	Non-significant
RAB10	OID30357	P61026	Cardiometabolic_II	0.156517	-1.27737	-1.12085	-0.959114	0.34363	37.5916	-0.486995	0.17396	Welch Two Sample t-test	two.sided	0.539349	Non-significant
CLIP2	OID20559	Q9UDT6	Inflammation	-0.206964	-3.27997	-3.48694	0.954378	0.343871	57.7367	-0.227166	0.641095	Welch Two Sample t-test	two.sided	0.539435	Non-significant
HSD17B14	OID31098	Q9BPX1	Neurology_II	0.0591071	-1.56725	-1.50814	-0.950162	0.345284	70.3268	-0.183166	0.0649516	Welch Two Sample t-test	two.sided	0.541357	Non-significant
CCDC134	OID31413	Q9H6E4	Oncology_II	-0.386145	-1.64175	-2.0279	0.954452	0.347618	29.4727	-0.440723	1.21301	Welch Two Sample t-test	two.sided	0.544721	Non-significant
VTA1	OID21016	Q9NP79	Neurology	0.102736	-1.1689	-1.06616	-0.947366	0.347823	52.1323	-0.32033	0.114859	Welch Two Sample t-test	two.sided	0.544747	Non-significant
DDC	OID20215	P20711	Cardiometabolic	0.143656	-2.92079	-2.77713	-0.941081	0.350417	60.3218	-0.448967	0.161656	Welch Two Sample t-test	two.sided	0.548512	Non-significant
C1RL	OID30721	Q9NZP8	Inflammation_II	0.161321	1.91193	2.07325	-0.94325	0.350719	43.8648	-0.506033	0.183391	Welch Two Sample t-test	two.sided	0.548688	Non-significant
DAAM1	OID30664	Q9Y4D1	Inflammation_II	-0.075561	-0.336385	-0.411946	0.941665	0.350975	49.0892	-0.0856838	0.236806	Welch Two Sample t-test	two.sided	0.548791	Non-significant
BABAM1	OID30466	Q9NWV8	Inflammation_II	0.147952	-1.75161	-1.60366	-0.944188	0.351951	32.9242	-0.466782	0.170879	Welch Two Sample t-test	two.sided	0.550019	Non-significant
IDUA	OID21468	P35475	Oncology	-0.176912	-2.92919	-3.1061	0.935144	0.353403	60.9703	-0.201384	0.555208	Welch Two Sample t-test	two.sided	0.551989	Non-significant
STK24	OID20837	Q9Y6E0	Neurology	0.119054	-5.08712	-4.96806	-0.935931	0.353836	49.6884	-0.374592	0.136483	Welch Two Sample t-test	two.sided	0.552366	Non-significant
DTNB	OID31395	O60941	Oncology_II	-0.174549	-1.3813	-1.55585	0.934082	0.354439	53.752	-0.200136	0.549235	Welch Two Sample t-test	two.sided	0.553009	Non-significant
AMY2B	OID20340	P19961	Cardiometabolic	-0.13024	-2.09738	-2.22762	0.932302	0.354935	59.7149	-0.149224	0.409704	Welch Two Sample t-test	two.sided	0.553483	Non-significant
CDA	OID30345	P32320	Cardiometabolic_II	0.189102	-4.071	-3.8819	-0.932605	0.356381	41.7888	-0.598365	0.220161	Welch Two Sample t-test	two.sided	0.555295	Non-significant
GET3	OID30303	O43681	Cardiometabolic_II	0.0959653	-1.84129	-1.74533	-0.930776	0.356481	49.5655	-0.303098	0.111167	Welch Two Sample t-test	two.sided	0.555295	Non-significant
CASP2	OID20555	P42575	Inflammation	0.0494199	-1.65449	-1.60507	-0.92641	0.357647	65.2481	-0.155951	0.057111	Welch Two Sample t-test	two.sided	0.556811	Non-significant
TCL1A	OID20987	P56279	Neurology	-0.0908031	-4.62735	-4.71815	0.926504	0.358276	54.3978	-0.105654	0.287261	Welch Two Sample t-test	two.sided	0.55749	Non-significant
PTPRM	OID20598	P28827	Inflammation	-0.0996372	-4.25366	-4.3533	0.92598	0.358662	52.8894	-0.116195	0.31547	Welch Two Sample t-test	two.sided	0.55779	Non-significant
LTO1	OID20434	Q8WV07	Inflammation	-0.137133	-0.749582	-0.886714	0.927883	0.359324	38.0043	-0.162053	0.436318	Welch Two Sample t-test	two.sided	0.558218	Non-significant
ATF2	OID20798	P15336	Neurology	-0.0902137	-1.27145	-1.36167	0.924687	0.35945	51.3944	-0.105612	0.28604	Welch Two Sample t-test	two.sided	0.558218	Non-significant
CLNS1A	OID30929	P54105	Neurology_II	0.252753	-1.41753	-1.16478	-0.922339	0.359517	70.0591	-0.799289	0.293784	Welch Two Sample t-test	two.sided	0.558218	Non-significant
NOS1	OID20863	P29475	Neurology	-0.159407	1.52792	1.36852	0.924222	0.360103	46.883	-0.187595	0.506409	Welch Two Sample t-test	two.sided	0.558828	Non-significant
COCH	OID30305	O43405	Cardiometabolic_II	-0.026575	3.56161	3.53504	0.925459	0.360399	39.1331	-0.0315012	0.0846512	Welch Two Sample t-test	two.sided	0.558987	Non-significant
KDR	OID21497	P35968	Oncology	0.135072	-1.19557	-1.0605	-0.918972	0.362804	46.9836	-0.430765	0.16062	Welch Two Sample t-test	two.sided	0.562191	Non-significant
CYB5R2	OID31512	Q6BCY4	Oncology_II	0.175025	0.760314	0.935339	-0.919797	0.362855	42.6259	-0.558872	0.208822	Welch Two Sample t-test	two.sided	0.562191	Non-significant
COL1A1	OID20335	P02452	Cardiometabolic	0.106549	1.86637	1.97292	-0.916102	0.363882	51.5189	-0.339986	0.126889	Welch Two Sample t-test	two.sided	0.56348	Non-significant
GNE	OID21231	Q9Y223	Oncology	0.0853577	-0.565033	-0.479675	-0.912872	0.365601	51.0553	-0.273071	0.102356	Welch Two Sample t-test	two.sided	0.565838	Non-significant
GCLM	OID30059	P48507	Cardiometabolic_II	0.120185	-0.902435	-0.78225	-0.909023	0.368537	41.9048	-0.387022	0.146651	Welch Two Sample t-test	two.sided	0.569657	Non-significant
TF	OID30783	P02787	Inflammation_II	-0.0446922	2.37671	2.33201	0.908934	0.368592	41.8355	-0.0545483	0.143933	Welch Two Sample t-test	two.sided	0.569657	Non-significant
VWF	OID20256	P04275	Cardiometabolic	0.111588	-5.39825	-5.28666	-0.906748	0.36866	52.8014	-0.358444	0.135269	Welch Two Sample t-test	two.sided	0.569657	Non-significant
SIGLEC1	OID20690	Q9BZZ2	Inflammation	0.154829	-1.34784	-1.19301	-0.906972	0.36892	48.3488	-0.498	0.188342	Welch Two Sample t-test	two.sided	0.569754	Non-significant
MECR	OID30274	Q9BV79	Cardiometabolic_II	-0.143146	-2.60419	-2.74733	0.905688	0.369408	50.4329	-0.174244	0.460537	Welch Two Sample t-test	two.sided	0.570203	Non-significant
AP3B1	OID31478	O00203	Oncology_II	-0.309369	-2.79636	-3.10573	0.908507	0.37062	30.997	-0.385139	1.00388	Welch Two Sample t-test	two.sided	0.571493	Non-significant
SEPTIN7	OID31288	Q16181	Oncology_II	-0.424768	-1.72641	-2.15117	0.917449	0.370652	18.5981	-0.545698	1.39523	Welch Two Sample t-test	two.sided	0.571493	Non-significant
RRM2B	OID21174	Q7LG56	Oncology	0.118109	-0.714045	-0.595936	-0.900675	0.370837	70.2791	-0.379629	0.143411	Welch Two Sample t-test	two.sided	0.571493	Non-significant
RNF41	OID21179	Q9H4P4	Oncology	0.112629	-2.24526	-2.13263	-0.902328	0.371329	48.6389	-0.363512	0.138254	Welch Two Sample t-test	two.sided	0.571946	Non-significant
TNFRSF12A	OID21482	Q9NP84	Oncology	0.135641	1.3897	1.52534	-0.901979	0.371717	46.4967	-0.438255	0.166974	Welch Two Sample t-test	two.sided	0.572101	Non-significant
TNF	OID20848	P01375	Neurology	-0.291442	-2.95969	-3.25114	0.906512	0.371924	29.8525	-0.365281	0.948165	Welch Two Sample t-test	two.sided	0.572101	Non-significant
IL2RG	OID31361	P31785	Oncology_II	-0.0919416	-0.96653	-1.05847	0.899134	0.372024	62.6561	-0.112422	0.296305	Welch Two Sample t-test	two.sided	0.572101	Non-significant
CES3	OID21340	Q6UWW8	Oncology	-0.0948596	-6.07544	-6.1703	0.897881	0.372794	60.7465	-0.116415	0.306134	Welch Two Sample t-test	two.sided	0.57298	Non-significant
PYY	OID30150	P10082	Cardiometabolic_II	-0.354539	-3.37683	-3.73136	0.900777	0.37358	36.7022	-0.443173	1.15225	Welch Two Sample t-test	two.sided	0.573882	Non-significant
LELP1	OID30845	Q5T871	Neurology_II	0.547362	-4.96902	-4.42166	-0.896613	0.376667	31.7798	-1.7912	0.696478	Welch Two Sample t-test	two.sided	0.578317	Non-significant
NXPE4	OID30076	Q6UWF7	Cardiometabolic_II	-0.142659	-0.261013	-0.403671	0.894218	0.377071	36.4555	-0.180752	0.466069	Welch Two Sample t-test	two.sided	0.57863	Non-significant
PSPN	OID20511	O60542	Inflammation	0.135783	-3.21964	-3.08385	-0.890368	0.377438	51.1421	-0.441924	0.170357	Welch Two Sample t-test	two.sided	0.578885	Non-significant
NUCB2	OID21448	P80303	Oncology	0.175612	-2.25364	-2.07802	-0.888006	0.378417	54.8275	-0.571959	0.220736	Welch Two Sample t-test	two.sided	0.580078	Non-significant
STXBP3	OID21240	O00186	Oncology	0.160663	-1.91179	-1.75113	-0.891363	0.378671	35.8944	-0.526252	0.204926	Welch Two Sample t-test	two.sided	0.580095	Non-significant
CAPN3	OID31384	P20807	Oncology_II	0.163328	-1.7154	-1.55207	-0.893215	0.378829	30.0964	-0.536716	0.21006	Welch Two Sample t-test	two.sided	0.580095	Non-significant
BOC	OID20116	Q9BWV1	Cardiometabolic	-0.128172	-1.93581	-2.06398	0.886222	0.379577	52.0173	-0.162042	0.418387	Welch Two Sample t-test	two.sided	0.580351	Non-significant
VCPKMT	OID31179	Q9H867	Oncology_II	0.18633	-1.54839	-1.36206	-0.906956	0.379587	14.1778	-0.626448	0.253788	Welch Two Sample t-test	two.sided	0.580351	Non-significant
AIF1	OID21234	P55008	Oncology	-0.123641	-0.036198	-0.159839	0.887124	0.379599	46.2821	-0.156856	0.404139	Welch Two Sample t-test	two.sided	0.580351	Non-significant
TPD52L2	OID30609	O43399	Inflammation_II	-0.157161	-1.58707	-1.74423	0.886039	0.38043	43.8514	-0.200349	0.514672	Welch Two Sample t-test	two.sided	0.581313	Non-significant
TNF	OID21237	P01375	Oncology	0.165432	-2.12125	-1.95582	-0.888957	0.380688	31.8632	-0.544561	0.213698	Welch Two Sample t-test	two.sided	0.5814	Non-significant
IL10RA	OID20420	Q13651	Inflammation	0.0714724	-1.52799	-1.45652	-0.882034	0.38152	56.1226	-0.23379	0.0908451	Welch Two Sample t-test	two.sided	0.582237	Non-significant
PALM2	OID31096	Q8IXS6	Neurology_II	0.137865	-2.10015	-1.96229	-0.882502	0.38164	51.0836	-0.451478	0.175748	Welch Two Sample t-test	two.sided	0.582237	Non-significant
CPVL	OID21435	Q9H3G5	Oncology	0.126995	0.460751	0.587746	-0.879611	0.381898	74.5118	-0.41464	0.160649	Welch Two Sample t-test	two.sided	0.582274	Non-significant
COL28A1	OID30969	Q2UY09	Neurology_II	0.148428	3.48098	3.62941	-0.882676	0.382067	45.3421	-0.487043	0.190187	Welch Two Sample t-test	two.sided	0.582274	Non-significant
TNFRSF8	OID21049	P28908	Neurology	0.125596	2.91043	3.03603	-0.879804	0.382579	58.2802	-0.411321	0.160129	Welch Two Sample t-test	two.sided	0.582747	Non-significant
IGSF9	OID30330	Q9P2J2	Cardiometabolic_II	0.129018	-4.29603	-4.16701	-0.881022	0.383395	41.3752	-0.424682	0.166645	Welch Two Sample t-test	two.sided	0.583183	Non-significant
KLRF1	OID30464	Q9NZS2	Inflammation_II	-0.0810705	-3.08872	-3.16979	0.880412	0.383439	43.8227	-0.104531	0.266672	Welch Two Sample t-test	two.sided	0.583183	Non-significant
RPE	OID31324	Q96AT9	Oncology_II	0.0919038	-0.676341	-0.584438	-0.885882	0.383471	27.1124	-0.304725	0.120917	Welch Two Sample t-test	two.sided	0.583183	Non-significant
IL2RB	OID20450	P14784	Inflammation	-0.0821469	0.0558612	-0.0262857	0.87766	0.385139	41.8526	-0.106761	0.271054	Welch Two Sample t-test	two.sided	0.585343	Non-significant
OTUD6B	OID31487	Q8N6M0	Oncology_II	0.0621087	-0.345898	-0.283789	-0.87753	0.385403	40.2785	-0.205123	0.0809056	Welch Two Sample t-test	two.sided	0.585343	Non-significant
PRKD2	OID30140	Q9BZL6	Cardiometabolic_II	0.0672182	-1.51636	-1.44915	-0.873216	0.385499	70.7503	-0.220717	0.0862803	Welch Two Sample t-test	two.sided	0.585343	Non-significant
ICOSLG	OID21351	O75144	Oncology	-0.154131	0.317502	0.163371	0.873364	0.386167	56.4222	-0.199342	0.507603	Welch Two Sample t-test	two.sided	0.586048	Non-significant
F11	OID30773	P03951	Inflammation_II	0.178446	0.5078	0.686246	-0.872636	0.387329	46.6752	-0.589906	0.233013	Welch Two Sample t-test	two.sided	0.587503	Non-significant
CSF3R	OID30527	Q99062	Inflammation_II	-0.196895	-4.1686	-4.36549	0.872854	0.38761	42.8335	-0.258074	0.651864	Welch Two Sample t-test	two.sided	0.58762	Non-significant
GH1	OID20220	P01241	Cardiometabolic	0.228701	-4.43774	-4.20904	-0.865407	0.389656	72.8574	-0.755408	0.298005	Welch Two Sample t-test	two.sided	0.590413	Non-significant
IL32	OID20605	P24001	Inflammation	-0.161943	-5.4027	-5.56464	0.866788	0.390933	42.4308	-0.214984	0.538871	Welch Two Sample t-test	two.sided	0.592022	Non-significant
CHMP6	OID30327	Q96FZ7	Cardiometabolic_II	-0.114146	-3.78913	-3.90328	0.867282	0.391128	38.7411	-0.152124	0.380416	Welch Two Sample t-test	two.sided	0.592022	Non-significant
CDH1	OID20353	P12830	Cardiometabolic	0.108139	-2.48077	-2.37263	-0.863995	0.391728	49.8591	-0.359552	0.143273	Welch Two Sample t-test	two.sided	0.592619	Non-significant
ATP6V1G2	OID30167	O95670	Cardiometabolic_II	-0.181635	3.33479	3.15315	0.865448	0.392127	38.6963	-0.242982	0.606253	Welch Two Sample t-test	two.sided	0.592847	Non-significant
TIGIT	OID31320	Q495A1	Oncology_II	-0.178711	-1.21054	-1.38925	0.873803	0.392289	20.6197	-0.247091	0.604513	Welch Two Sample t-test	two.sided	0.592847	Non-significant
KLRK1	OID31082	P26718	Neurology_II	-0.143698	-4.53161	-4.67531	0.862407	0.39357	40.2752	-0.192991	0.480387	Welch Two Sample t-test	two.sided	0.594471	Non-significant
CALB2	OID20801	P22676	Neurology	-0.169919	0.913798	0.743879	0.860763	0.393816	46.1722	-0.227397	0.567236	Welch Two Sample t-test	two.sided	0.594533	Non-significant
CDH5	OID20243	P33151	Cardiometabolic	0.101861	-3.64005	-3.53819	-0.859861	0.394499	44.2653	-0.340564	0.136843	Welch Two Sample t-test	two.sided	0.595252	Non-significant
MICB_MICA	OID20593	Q29980_Q29983	Inflammation	-0.310145	-3.42205	-3.7322	0.856025	0.395238	62.8157	-0.413913	1.0342	Welch Two Sample t-test	two.sided	0.595888	Non-significant
SMOC1	OID21461	Q9H4F8	Oncology	-0.102122	0.841337	0.739214	0.857675	0.395333	48.0171	-0.137279	0.341524	Welch Two Sample t-test	two.sided	0.595888	Non-significant
ERBB2	OID21520	P04626	Oncology	0.0891082	-1.38995	-1.30084	-0.853303	0.396984	58.2984	-0.29812	0.119903	Welch Two Sample t-test	two.sided	0.597845	Non-significant
CLASP1	OID31192	Q7Z460	Oncology_II	-0.594707	-1.30114	-1.89584	0.873895	0.397294	13.6465	-0.868429	2.05784	Welch Two Sample t-test	two.sided	0.597845	Non-significant
ABO	OID30675	P16442	Inflammation_II	-0.883385	0.976146	0.0927607	0.854398	0.397322	45.901	-1.19792	2.96469	Welch Two Sample t-test	two.sided	0.597845	Non-significant
SERPINA12	OID20219	Q8IW75	Cardiometabolic	0.139615	-3.96795	-3.82833	-0.85266	0.397525	55.316	-0.467715	0.188486	Welch Two Sample t-test	two.sided	0.597845	Non-significant
BHLHE40	OID30873	O14503	Neurology_II	-0.522674	-4.14018	-4.66285	0.855066	0.397695	39.3207	-0.71341	1.75876	Welch Two Sample t-test	two.sided	0.597845	Non-significant
TGFA	OID20600	P01135	Inflammation	-0.0915673	3.21941	3.12784	0.850718	0.397873	68.8878	-0.123166	0.3063	Welch Two Sample t-test	two.sided	0.597845	Non-significant
ARMCX2	OID30792	Q7L311	Neurology_II	0.117716	-2.81088	-2.69316	-0.8534	0.398675	38.7997	-0.396768	0.161336	Welch Two Sample t-test	two.sided	0.598739	Non-significant
NAPRT	OID31114	Q6XQN6	Neurology_II	-0.0475649	-0.679796	-0.727361	0.846101	0.401163	54.9987	-0.0650957	0.160225	Welch Two Sample t-test	two.sided	0.602161	Non-significant
SIGLEC10	OID20537	Q96LC7	Inflammation	0.117736	-1.49271	-1.37498	-0.845408	0.401682	53.0201	-0.397063	0.161592	Welch Two Sample t-test	two.sided	0.602628	Non-significant
OFD1	OID31268	O75665	Oncology_II	-0.392425	-2.92996	-3.32238	0.8576	0.402339	18.0796	-0.568622	1.35347	Welch Two Sample t-test	two.sided	0.6033	Non-significant
LILRB5	OID20324	O75023	Cardiometabolic	0.200711	-4.6732	-4.47249	-0.8415	0.403558	57.4367	-0.678253	0.27683	Welch Two Sample t-test	two.sided	0.604813	Non-significant
GLRX5	OID30663	Q86SX6	Inflammation_II	-0.198537	-0.433237	-0.631774	0.841573	0.405236	38.4109	-0.278873	0.675946	Welch Two Sample t-test	two.sided	0.607013	Non-significant
ITGB7	OID21393	P26010	Oncology	0.0644434	-5.84	-5.77556	-0.836344	0.406143	62.5829	-0.218443	0.0895561	Welch Two Sample t-test	two.sided	0.608043	Non-significant
BLOC1S2	OID30856	Q6QNY1	Neurology_II	-0.454147	4.15757	3.70342	0.840303	0.406345	35.6126	-0.642363	1.55066	Welch Two Sample t-test	two.sided	0.608043	Non-significant
EDAR	OID20525	Q9UNE0	Inflammation	-0.10978	0.265669	0.155889	0.834897	0.407408	54.689	-0.153764	0.373325	Welch Two Sample t-test	two.sided	0.609319	Non-significant
PGLYRP2	OID30742	Q96PD5	Inflammation_II	0.172594	1.5954	1.768	-0.83439	0.407937	51.2126	-0.587823	0.242634	Welch Two Sample t-test	two.sided	0.609657	Non-significant
SFTPA2	OID21218	Q8IWL1	Oncology	-0.317414	-6.00183	-6.31924	0.838365	0.408082	31.8078	-0.453974	1.0888	Welch Two Sample t-test	two.sided	0.609657	Non-significant
RGCC	OID31060	Q9H4X1	Neurology_II	-0.0642715	-0.355206	-0.419478	0.833873	0.408373	49.3241	-0.0905925	0.219136	Welch Two Sample t-test	two.sided	0.609657	Non-significant
GALNT7	OID21377	Q86SF2	Oncology	-0.140413	-1.27551	-1.41592	0.835325	0.408479	40.1448	-0.199279	0.480105	Welch Two Sample t-test	two.sided	0.609657	Non-significant
CCDC50	OID31001	Q8IVM0	Neurology_II	0.079776	-1.04687	-0.967089	-0.833115	0.409871	38.8605	-0.273484	0.113932	Welch Two Sample t-test	two.sided	0.61142	Non-significant
FLT1	OID21301	P17948	Oncology	-0.127786	-1.05072	-1.17851	0.831304	0.410115	45.8037	-0.181667	0.437239	Welch Two Sample t-test	two.sided	0.611467	Non-significant
PCBP2	OID31003	Q15366	Neurology_II	-0.0603286	-0.6081	-0.668429	0.829466	0.411184	45.3699	-0.0861278	0.206785	Welch Two Sample t-test	two.sided	0.612235	Non-significant
TYRP1	OID30517	P17643	Inflammation_II	-0.116635	-0.398593	-0.515229	0.829006	0.411381	46.0165	-0.166562	0.399832	Welch Two Sample t-test	two.sided	0.612235	Non-significant
DNLZ	OID30822	Q5SXM8	Neurology_II	0.25601	-1.52248	-1.26647	-0.829777	0.411411	41.5127	-0.878862	0.366842	Welch Two Sample t-test	two.sided	0.612235	Non-significant
GPA33	OID21376	Q99795	Oncology	-0.226181	-7.47415	-7.70033	0.826492	0.411478	66.5695	-0.320119	0.772482	Welch Two Sample t-test	two.sided	0.612235	Non-significant
ECHS1	OID30239	P30084	Cardiometabolic_II	-0.128334	-4.66134	-4.78968	0.829709	0.412044	36.8629	-0.185103	0.44177	Welch Two Sample t-test	two.sided	0.612762	Non-significant
GMFG	OID30340	O60234	Cardiometabolic_II	0.103507	0.801386	0.904893	-0.826229	0.413916	37.386	-0.357253	0.150239	Welch Two Sample t-test	two.sided	0.615229	Non-significant
GZMA	OID20663	P12544	Inflammation	0.125094	-1.24173	-1.11663	-0.82288	0.414286	52.6773	-0.430052	0.179863	Welch Two Sample t-test	two.sided	0.615461	Non-significant
DOCK9	OID30836	Q9BZ29	Neurology_II	0.191406	-2.24232	-2.05091	-0.826515	0.414677	31.7642	-0.663259	0.280448	Welch Two Sample t-test	two.sided	0.615727	Non-significant
GSTP1	OID20876	P09211	Neurology	-0.0832113	1.5297	1.44649	0.821572	0.415275	49.3126	-0.120292	0.286715	Welch Two Sample t-test	two.sided	0.616297	Non-significant
IL24	OID20440	Q13007	Inflammation	-0.0699934	-1.64322	-1.71322	0.819093	0.415691	65.7747	-0.100628	0.240615	Welch Two Sample t-test	two.sided	0.616598	Non-significant
CEACAM16	OID31495	Q2WEN9	Oncology_II	-0.136895	-5.14351	-5.2804	0.821484	0.415907	42.9533	-0.199185	0.472976	Welch Two Sample t-test	two.sided	0.616601	Non-significant
BAMBI	OID21267	Q13145	Oncology	-0.0942505	3.3549	3.26065	0.817559	0.416835	60.1557	-0.136337	0.324838	Welch Two Sample t-test	two.sided	0.617661	Non-significant
CALCOCO2	OID30249	Q13137	Cardiometabolic_II	0.116552	-2.29292	-2.17636	-0.820188	0.417459	36.3239	-0.404663	0.171559	Welch Two Sample t-test	two.sided	0.618262	Non-significant
SERPINC1	OID30789	P01008	Inflammation_II	0.130295	2.46138	2.59167	-0.817845	0.417669	45.9185	-0.450996	0.190405	Welch Two Sample t-test	two.sided	0.618262	Non-significant
FAM3B	OID21372	P58499	Oncology	0.162221	-3.18153	-3.01931	-0.815209	0.418226	59.0997	-0.56039	0.235949	Welch Two Sample t-test	two.sided	0.618769	Non-significant
PDCD1LG2	OID21273	Q9BQ51	Oncology	-0.0569634	-3.58928	-3.64625	0.815166	0.418963	48.498	-0.0835016	0.197428	Welch Two Sample t-test	two.sided	0.619541	Non-significant
LILRA4	OID30162	P59901	Cardiometabolic_II	-0.181706	-2.20262	-2.38433	0.813909	0.419488	50.9083	-0.266508	0.629919	Welch Two Sample t-test	two.sided	0.619747	Non-significant
EIF2AK2	OID31442	P19525	Oncology_II	0.0695949	-3.24004	-3.17045	-0.816767	0.419531	35.3568	-0.242514	0.103324	Welch Two Sample t-test	two.sided	0.619747	Non-significant
RGL2	OID31297	O15211	Oncology_II	0.169332	-1.32426	-1.15493	-0.818058	0.420569	26.6866	-0.594279	0.255615	Welch Two Sample t-test	two.sided	0.620962	Non-significant
LRRC38	OID30924	Q5VT99	Neurology_II	-0.162164	-2.04187	-2.20403	0.814258	0.420829	36.149	-0.241684	0.566012	Welch Two Sample t-test	two.sided	0.62102	Non-significant
CTSC	OID20679	P53634	Inflammation	-0.0925851	3.52109	3.4285	0.81057	0.421724	46.7041	-0.137239	0.322409	Welch Two Sample t-test	two.sided	0.62102	Non-significant
MORF4L2	OID31160	Q15014	Oncology_II	-0.0908457	-0.62194	-0.712786	0.820305	0.421863	19.6883	-0.140402	0.322093	Welch Two Sample t-test	two.sided	0.62102	Non-significant
HMBS	OID21385	P08397	Oncology	-0.0245862	-1.84065	-1.86524	0.808232	0.421867	65.8581	-0.0361513	0.0853237	Welch Two Sample t-test	two.sided	0.62102	Non-significant
SRP14	OID21324	P37108	Oncology	0.0690287	-2.34088	-2.27185	-0.808621	0.421904	60.4611	-0.239759	0.101702	Welch Two Sample t-test	two.sided	0.62102	Non-significant
CTRC	OID20752	Q99895	Inflammation	0.145399	-4.9981	-4.8527	-0.808409	0.421996	61.02	-0.505044	0.214246	Welch Two Sample t-test	two.sided	0.62102	Non-significant
IFT20	OID30962	Q8IY31	Neurology_II	0.121462	-0.598665	-0.477204	-0.810415	0.422113	43.5036	-0.423614	0.180691	Welch Two Sample t-test	two.sided	0.62102	Non-significant
DSG3	OID21460	P32926	Oncology	0.100267	-5.85721	-5.75694	-0.80608	0.42276	74.562	-0.348086	0.147552	Welch Two Sample t-test	two.sided	0.621655	Non-significant
NT5C1A	OID31102	Q9BXI3	Neurology_II	0.0991292	-1.976	-1.87688	-0.807641	0.423439	46.1654	-0.346166	0.147908	Welch Two Sample t-test	two.sided	0.622029	Non-significant
IGFBP2	OID20325	P18065	Cardiometabolic	0.217261	1.47186	1.68912	-0.81976	0.423445	17.3934	-0.775462	0.340941	Welch Two Sample t-test	two.sided	0.622029	Non-significant
SHMT1	OID20714	P34896	Inflammation	-0.153268	-1.87336	-2.02663	0.806119	0.424813	41.1068	-0.230679	0.537215	Welch Two Sample t-test	two.sided	0.623571	Non-significant
NECTIN2	OID20222	Q92692	Cardiometabolic	-0.109896	0.681086	0.571189	0.804875	0.425002	46.3408	-0.164887	0.38468	Welch Two Sample t-test	two.sided	0.623571	Non-significant
FABP2	OID20200	P12104	Cardiometabolic	0.155587	-2.48224	-2.32665	-0.804103	0.42521	49.1487	-0.544392	0.233219	Welch Two Sample t-test	two.sided	0.623571	Non-significant
VSTM2L	OID20067	Q96N03	Cardiometabolic	-0.08945	-0.659086	-0.748536	0.804089	0.425457	46.2782	-0.134436	0.313336	Welch Two Sample t-test	two.sided	0.623571	Non-significant
PDZD2	OID30151	O15018	Cardiometabolic_II	0.167601	-1.43967	-1.27207	-0.805833	0.425574	36.3886	-0.589257	0.254055	Welch Two Sample t-test	two.sided	0.623571	Non-significant
SCARA5	OID21058	Q6ZMJ2	Neurology	0.16996	-1.75965	-1.58969	-0.801486	0.427099	44.6101	-0.597165	0.257245	Welch Two Sample t-test	two.sided	0.625369	Non-significant
NCR1	OID20566	O76036	Inflammation	0.0773296	-3.25242	-3.17509	-0.80273	0.427235	37.1642	-0.27249	0.117831	Welch Two Sample t-test	two.sided	0.625369	Non-significant
SH2B3	OID21222	Q9UQQ2	Oncology	0.217588	-3.11156	-2.89398	-0.802599	0.42772	34.3797	-0.768315	0.333139	Welch Two Sample t-test	two.sided	0.625763	Non-significant
TRAF3IP2	OID30054	O43734	Cardiometabolic_II	-0.249102	-2.12737	-2.37647	0.803921	0.428062	28.6568	-0.38496	0.883163	Welch Two Sample t-test	two.sided	0.625793	Non-significant
PRND	OID31124	Q9UKY0	Neurology_II	0.114053	0.406854	0.520907	-0.797565	0.428234	60.6641	-0.400034	0.171928	Welch Two Sample t-test	two.sided	0.625793	Non-significant
SCLY	OID21425	Q96I15	Oncology	-0.11604	-6.13891	-6.25495	0.798934	0.428757	42.6402	-0.176944	0.409024	Welch Two Sample t-test	two.sided	0.625793	Non-significant
LYPLA2	OID30817	O95372	Neurology_II	0.154334	-1.92176	-1.76743	-0.799956	0.428934	36.3426	-0.545482	0.236814	Welch Two Sample t-test	two.sided	0.625793	Non-significant
CACNB3	OID31039	P54284	Neurology_II	-0.202638	-1.17508	-1.37772	0.798576	0.429076	41.5615	-0.309609	0.714884	Welch Two Sample t-test	two.sided	0.625793	Non-significant
SERPINA4	OID30774	P29622	Inflammation_II	0.164472	1.69875	1.86322	-0.797279	0.429192	48.2915	-0.579185	0.250241	Welch Two Sample t-test	two.sided	0.625793	Non-significant
GTPBP2	OID30946	Q9BX10	Neurology_II	-0.119712	-0.161374	-0.281086	0.796829	0.429379	49.1981	-0.182166	0.42159	Welch Two Sample t-test	two.sided	0.625793	Non-significant
GNPDA1	OID30197	P46926	Cardiometabolic_II	-0.0500852	-0.127918	-0.178004	0.794511	0.429562	70.5541	-0.0756248	0.175795	Welch Two Sample t-test	two.sided	0.625793	Non-significant
CTHRC1	OID30393	Q96CG8	Cardiometabolic_II	-0.168095	5.83824	5.67014	0.796273	0.429691	49.307	-0.256065	0.592255	Welch Two Sample t-test	two.sided	0.625793	Non-significant
PLSCR3	OID31146	Q9NRY6	Neurology_II	0.0662607	-0.422975	-0.356714	-0.792953	0.430846	61.6687	-0.233317	0.100795	Welch Two Sample t-test	two.sided	0.627158	Non-significant
CHRDL1	OID20771	Q9BU40	Inflammation	0.131806	2.05146	2.18327	-0.794044	0.431289	45.5254	-0.466028	0.202415	Welch Two Sample t-test	two.sided	0.627231	Non-significant
CAPG	OID21431	P40121	Oncology	0.153264	-3.11234	-2.95908	-0.794017	0.43133	45.2518	-0.541975	0.235446	Welch Two Sample t-test	two.sided	0.627231	Non-significant
BTN3A2	OID20540	P78410	Inflammation	-0.120454	1.26912	1.14866	0.792995	0.431798	46.6209	-0.18519	0.426098	Welch Two Sample t-test	two.sided	0.627595	Non-significant
MUC13	OID20866	Q9H3R2	Neurology	0.163901	-2.97513	-2.81123	-0.790201	0.432349	63.559	-0.578318	0.250517	Welch Two Sample t-test	two.sided	0.628081	Non-significant
TNFRSF11B	OID20735	O00300	Inflammation	0.123486	2.16329	2.28677	-0.791549	0.432811	44.6301	-0.43777	0.190798	Welch Two Sample t-test	two.sided	0.628435	Non-significant
FOLR3	OID21485	P41439	Oncology	-0.124663	-1.75552	-1.88018	0.791786	0.433178	39.8116	-0.193593	0.442919	Welch Two Sample t-test	two.sided	0.628653	Non-significant
SKAP2	OID20761	O75563	Inflammation	0.0639843	-2.35504	-2.29105	-0.787781	0.433702	64.6844	-0.226209	0.0982402	Welch Two Sample t-test	two.sided	0.629097	Non-significant
GBP4	OID20845	Q96PP9	Neurology	0.0455217	0.102585	0.148107	-0.783859	0.435738	70.7813	-0.161324	0.0702805	Welch Two Sample t-test	two.sided	0.631733	Non-significant
KIF22	OID30175	Q14807	Cardiometabolic_II	0.237218	-2.92984	-2.69262	-0.779451	0.438329	70.3342	-0.844155	0.369718	Welch Two Sample t-test	two.sided	0.635126	Non-significant
HIF1A	OID30425	Q16665	Inflammation_II	0.0823915	-1.70885	-1.62646	-0.779463	0.438624	63.0444	-0.293619	0.128836	Welch Two Sample t-test	two.sided	0.635126	Non-significant
MUCL3	OID31170	Q3MIW9	Oncology_II	-0.158824	-1.90223	-2.06106	0.793341	0.438809	16.5445	-0.264441	0.582088	Welch Two Sample t-test	two.sided	0.635126	Non-significant
CD200R1	OID20595	Q8TD46	Inflammation	0.101654	-5.971	-5.86935	-0.781954	0.438958	39.0452	-0.364594	0.161286	Welch Two Sample t-test	two.sided	0.635126	Non-significant
NFIC	OID30988	P08651	Neurology_II	-0.0575005	-0.0812245	-0.138725	0.78005	0.439558	43.7832	-0.0910809	0.206082	Welch Two Sample t-test	two.sided	0.635676	Non-significant
FADD	OID20151	Q13158	Cardiometabolic	-0.0964582	-0.38162	-0.478079	0.78008	0.439805	41.1758	-0.153229	0.346145	Welch Two Sample t-test	two.sided	0.635715	Non-significant
[truncated: 890 more rows]

## Sheet: Table s2. iNPH vs. MCI ttest
Table s2. The results of Welch's t-test analysis between Idiopathic Normal Pressure Hydrocephalus (iNPH) and Mild Cognitive Impairment (MCI) due to Alzheimer's disease corrected by Benjamini-Hochberg (BH) with a significane threshold of 0.05. (Assay: The gene symbol of the protein measured, estimate: log2 fold change between the two conditions, conf.low and conf.high: lower and upper limits of co…
Assay	OlinkID	UniProt	Panel	estimate	iNPH	MCI	statistic	p.value	parameter	conf.low	conf.high	method	alternative	Adjusted pvalue	Threshold
RNF5	OID30218	Q99942	Cardiometabolic_II	-1.05685	0.90155	1.9584	-8.1692	6.04444e-11	52.9594	-1.31634	-0.797362	Welch Two Sample t-test	two.sided	1.74563e-07	Significant
CRYM	OID30815	Q14894	Neurology_II	-2.02657	1.21661	3.24318	-8.23324	3.76136e-10	40.0926	-2.52401	-1.52913	Welch Two Sample t-test	two.sided	5.43141e-07	Significant
NRGN	OID30674	Q92686	Inflammation_II	-1.64987	4.84432	6.49419	-7.32668	7.56102e-10	59.0058	-2.10047	-1.19928	Welch Two Sample t-test	two.sided	6.03228e-07	Significant
L1CAM	OID21484	P32004	Oncology	-0.921451	1.38676	2.30821	-7.39044	8.35495e-10	55.3439	-1.17128	-0.671619	Welch Two Sample t-test	two.sided	6.03228e-07	Significant
ENO2	OID21046	P09104	Neurology	-0.87921	3.93703	4.81624	-7.54902	1.28872e-09	46.5062	-1.11358	-0.644843	Welch Two Sample t-test	two.sided	6.51487e-07	Significant
GRIK2	OID30977	Q13002	Neurology_II	-1.04883	1.75293	2.80176	-7.0908	1.35351e-09	63.3369	-1.34438	-0.753276	Welch Two Sample t-test	two.sided	6.51487e-07	Significant
CNTNAP2	OID20556	Q9UHC6	Inflammation	-0.879134	6.18507	7.06421	-7.15236	2.22241e-09	54.5057	-1.12551	-0.632756	Welch Two Sample t-test	two.sided	9.16902e-07	Significant
GPI	OID30680	P06744	Inflammation_II	-0.977278	3.34471	4.32199	-6.92352	3.26808e-09	60.4398	-1.25958	-0.694972	Welch Two Sample t-test	two.sided	1.17978e-06	Significant
PCDH9	OID31516	Q9HC56	Oncology_II	-1.30984	-1.42122	-0.111382	-6.73905	5.58664e-09	63.2636	-1.69821	-0.92146	Welch Two Sample t-test	two.sided	1.79269e-06	Significant
TMEM25	OID31015	Q86YD3	Neurology_II	-1.37413	1.34186	2.71599	-6.6999	6.48213e-09	63.389	-1.78393	-0.964324	Welch Two Sample t-test	two.sided	1.87204e-06	Significant
DSCAM	OID30993	O60469	Neurology_II	-0.910498	2.63808	3.54858	-6.69989	7.42094e-09	61.3139	-1.18221	-0.638782	Welch Two Sample t-test	two.sided	1.89491e-06	Significant
SYT1	OID31089	P21579	Neurology_II	-0.927063	5.60787	6.53493	-6.87522	7.87359e-09	51.9313	-1.19765	-0.656475	Welch Two Sample t-test	two.sided	1.89491e-06	Significant
VSNL1	OID31105	P62760	Neurology_II	-1.39488	-1.04973	0.345155	-6.6985	8.85533e-09	58.8208	-1.81159	-0.978173	Welch Two Sample t-test	two.sided	1.96724e-06	Significant
PCDH7	OID31456	O60245	Oncology_II	-1.0511	-1.70664	-0.655532	-6.35828	2.58665e-08	63.0034	-1.38145	-0.720754	Welch Two Sample t-test	two.sided	5.33589e-06	Significant
NPTX1	OID21074	Q15818	Neurology	-0.984814	4.61664	5.60145	-6.41874	2.92759e-08	57.0617	-1.29204	-0.677587	Welch Two Sample t-test	two.sided	5.39182e-06	Significant
BRSK2	OID31042	Q8IWQ3	Neurology_II	-1.10147	2.33781	3.43928	-6.40722	3.09292e-08	56.893	-1.44573	-0.757211	Welch Two Sample t-test	two.sided	5.39182e-06	Significant
NELL1	OID21494	Q92832	Oncology	-1.07845	2.26002	3.33847	-6.34609	3.17385e-08	60.2609	-1.41835	-0.738553	Welch Two Sample t-test	two.sided	5.39182e-06	Significant
GBP2	OID20489	P32456	Inflammation	3.36602	-3.7152	-7.08123	6.61225	3.60986e-08	45.6291	2.34112	4.39093	Welch Two Sample t-test	two.sided	5.79182e-06	Significant
FGF12	OID30454	P61328	Inflammation_II	-1.74164	3.99649	5.73813	-6.30959	4.3838e-08	57.2509	-2.29433	-1.18895	Welch Two Sample t-test	two.sided	6.4176e-06	Significant
LRRC37A2	OID31440	A6NM11	Oncology_II	-0.75218	-4.54958	-3.7974	-6.467	4.44432e-08	48.9958	-0.985915	-0.518444	Welch Two Sample t-test	two.sided	6.4176e-06	Significant
PTPRB	OID30324	P23467	Cardiometabolic_II	-0.863157	-3.77576	-2.9126	-6.35337	4.99245e-08	52.8411	-1.13567	-0.590641	Welch Two Sample t-test	two.sided	6.86581e-06	Significant
MDH1	OID30669	P40925	Inflammation_II	-0.846955	1.86585	2.71281	-6.08954	7.42547e-08	63.1248	-1.12488	-0.56903	Welch Two Sample t-test	two.sided	9.57483e-06	Significant
DPP10	OID20527	Q8N608	Inflammation	-0.905788	3.74816	4.65394	-6.11278	7.62538e-08	60.8041	-1.20211	-0.609466	Welch Two Sample t-test	two.sided	9.57483e-06	Significant
DNAJA4	OID31130	Q8WW22	Neurology_II	-0.874073	0.615332	1.48941	-6.0584	9.4562e-08	60.7183	-1.16259	-0.585551	Welch Two Sample t-test	two.sided	1.09197e-05	Significant
RTN4R	OID21424	Q9BZR6	Oncology	-0.766986	1.76873	2.53571	-6.11598	9.69243e-08	56.2537	-1.01818	-0.51579	Welch Two Sample t-test	two.sided	1.09197e-05	Significant
PLXNA4	OID20597	Q9HCM2	Inflammation	-0.991027	0.392357	1.38338	-6.0335	9.83077e-08	61.8734	-1.31938	-0.662675	Welch Two Sample t-test	two.sided	1.09197e-05	Significant
DNAJC6	OID30247	O75061	Cardiometabolic_II	-0.998874	0.478629	1.4775	-6.03406	1.15088e-07	58.7421	-1.33015	-0.6676	Welch Two Sample t-test	two.sided	1.23102e-05	Significant
NTRK3	OID21057	Q16288	Neurology	-0.784695	2.13694	2.92163	-6.04063	1.23245e-07	57.0211	-1.04482	-0.524571	Welch Two Sample t-test	two.sided	1.27119e-05	Significant
FKBP14	OID31065	Q9NWM8	Neurology_II	-0.909485	-2.84592	-1.93644	-5.97294	1.48425e-07	58.334	-1.21424	-0.604725	Welch Two Sample t-test	two.sided	1.4781e-05	Significant
NPTN	OID21235	Q9Y639	Oncology	-1.2309	1.0465	2.27741	-6.00838	1.69559e-07	53.5778	-1.64171	-0.820101	Welch Two Sample t-test	two.sided	1.61897e-05	Significant
ZNRF4	OID31347	Q8WWF5	Oncology_II	-0.632655	0.636139	1.26879	-6.05691	1.73782e-07	50.4027	-0.842412	-0.422899	Welch Two Sample t-test	two.sided	1.61897e-05	Significant
PRSS27	OID20212	Q9BQR3	Cardiometabolic	-0.973199	0.957161	1.93036	-5.91077	1.79459e-07	59.2607	-1.30263	-0.643768	Welch Two Sample t-test	two.sided	1.61962e-05	Significant
UNC5D	OID30447	Q6UXZ4	Inflammation_II	-1.21819	3.20998	4.42816	-5.88102	1.94355e-07	59.9598	-1.63253	-0.803841	Welch Two Sample t-test	two.sided	1.62079e-05	Significant
SNCA	OID30645	P37840	Inflammation_II	-1.1284	-0.992514	0.135883	-5.85922	2.13508e-07	59.738	-1.51366	-0.743135	Welch Two Sample t-test	two.sided	1.62079e-05	Significant
SERPINI2	OID31504	O75830	Oncology_II	-0.813179	-1.91975	-1.10657	-5.87959	2.13722e-07	58.1291	-1.09001	-0.536344	Welch Two Sample t-test	two.sided	1.62079e-05	Significant
SEMA7A	OID20283	O75326	Cardiometabolic	-0.512131	4.56905	5.08118	-6.01075	2.14358e-07	49.7367	-0.683287	-0.340974	Welch Two Sample t-test	two.sided	1.62079e-05	Significant
SCN2B	OID30948	O60939	Neurology_II	-0.972	3.61143	4.58343	-5.88392	2.14774e-07	57.7061	-1.30271	-0.641289	Welch Two Sample t-test	two.sided	1.62079e-05	Significant
MDGA1	OID20951	Q8NFP4	Neurology	-1.29871	0.919321	2.21804	-5.86572	2.18326e-07	58.7611	-1.74179	-0.855641	Welch Two Sample t-test	two.sided	1.62079e-05	Significant
HIP1R	OID31141	O75146	Neurology_II	-1.08179	-1.25347	-0.171682	-5.8813	2.20425e-07	57.3902	-1.45007	-0.713518	Welch Two Sample t-test	two.sided	1.62079e-05	Significant
LRTM2	OID31020	Q8N967	Neurology_II	-1.04993	5.29644	6.34637	-5.82116	2.24486e-07	61.8311	-1.4105	-0.689369	Welch Two Sample t-test	two.sided	1.62079e-05	Significant
COL4A1	OID20208	P02462	Cardiometabolic	-0.712813	3.5654	4.27822	-5.93616	2.32873e-07	52.6965	-0.953694	-0.471931	Welch Two Sample t-test	two.sided	1.63009e-05	Significant
RNF149	OID30235	Q8NC42	Cardiometabolic_II	-0.771598	0.683457	1.45506	-5.82512	2.37062e-07	60.2879	-1.03653	-0.506664	Welch Two Sample t-test	two.sided	1.63009e-05	Significant
CD200	OID20603	P41217	Inflammation	-0.661042	3.93934	4.60038	-5.90851	2.44184e-07	53.6202	-0.885384	-0.436701	Welch Two Sample t-test	two.sided	1.64001e-05	Significant
DPP6	OID21354	P42658	Oncology	-0.677497	5.3213	5.9988	-5.95665	2.58149e-07	49.8464	-0.905964	-0.449031	Welch Two Sample t-test	two.sided	1.6944e-05	Significant
ULBP2	OID20919	Q9BZM5	Neurology	-1.11756	0.941632	2.05919	-5.76715	2.72891e-07	62.1367	-1.5049	-0.730214	Welch Two Sample t-test	two.sided	1.75136e-05	Significant
SLITRK2	OID21409	Q9H156	Oncology	-1.24345	-0.0665893	1.17686	-5.73901	2.95186e-07	62.8548	-1.67645	-0.810459	Welch Two Sample t-test	two.sided	1.81712e-05	Significant
IDS	OID20619	P22304	Inflammation	-0.23611	0.411582	0.647692	-5.72662	2.95722e-07	63.9915	-0.318477	-0.153743	Welch Two Sample t-test	two.sided	1.81712e-05	Significant
B4GAT1	OID21127	O43505	Neurology	-0.432765	4.99528	5.42805	-6.26517	3.09386e-07	35.9549	-0.572862	-0.292669	Welch Two Sample t-test	two.sided	1.86147e-05	Significant
PLXDC1	OID21258	Q8IUK5	Oncology	-0.317003	2.2288	2.5458	-5.93363	3.16092e-07	48.0233	-0.424419	-0.209586	Welch Two Sample t-test	two.sided	1.86301e-05	Significant
ROBO2	OID21007	Q9HCK4	Neurology	-0.844132	2.61765	3.46178	-5.71039	3.33186e-07	62.6024	-1.13957	-0.548692	Welch Two Sample t-test	two.sided	1.87704e-05	Significant
GFRA2	OID21330	O00451	Oncology	-0.835406	-0.339432	0.495974	-5.81362	3.37535e-07	54.0682	-1.12349	-0.547317	Welch Two Sample t-test	two.sided	1.87704e-05	Significant
SPOCK1	OID20924	Q08629	Neurology	-0.464775	4.60649	5.07127	-5.75943	3.37971e-07	58.0348	-0.626307	-0.303242	Welch Two Sample t-test	two.sided	1.87704e-05	Significant
ELAVL4	OID30854	P26378	Neurology_II	-1.02228	-0.0878464	0.934438	-5.76332	3.49644e-07	57.022	-1.37747	-0.667095	Welch Two Sample t-test	two.sided	1.90523e-05	Significant
BMPER	OID30615	Q8N8U9	Inflammation_II	-0.848034	0.0722607	0.920294	-5.70292	3.6773e-07	60.9315	-1.14539	-0.550679	Welch Two Sample t-test	two.sided	1.96667e-05	Significant
CNTN5	OID21006	O94779	Neurology	-0.79239	2.59846	3.39085	-5.74794	3.78766e-07	56.5594	-1.06849	-0.516291	Welch Two Sample t-test	two.sided	1.98887e-05	Significant
DTD1	OID30580	Q8TEA8	Inflammation_II	-1.0078	5.24651	6.25431	-5.75407	4.0817e-07	54.6177	-1.35885	-0.656744	Welch Two Sample t-test	two.sided	2.10499e-05	Significant
GPC1	OID21438	P35052	Oncology	-0.876651	-1.37088	-0.494232	-5.61232	4.68885e-07	63.5367	-1.18874	-0.564559	Welch Two Sample t-test	two.sided	2.37569e-05	Significant
CD99L2	OID21122	Q8TCZ2	Neurology	-0.266771	4.89826	5.16503	-6.10424	4.85444e-07	36.3577	-0.355373	-0.178168	Welch Two Sample t-test	two.sided	2.41717e-05	Significant
ARHGEF10	OID30994	O15013	Neurology_II	-0.671333	-1.58916	-0.917832	-5.67399	5.06592e-07	56.2336	-0.908329	-0.434336	Welch Two Sample t-test	two.sided	2.4398e-05	Significant
LRFN2	OID30895	Q9ULH4	Neurology_II	-0.750859	0.898118	1.64898	-5.64085	5.06884e-07	58.9498	-1.01722	-0.4845	Welch Two Sample t-test	two.sided	2.4398e-05	Significant
SNAP25	OID30811	P60880	Neurology_II	-1.21366	2.99397	4.20763	-5.66658	5.52577e-07	54.9984	-1.64288	-0.784436	Welch Two Sample t-test	two.sided	2.55065e-05	Significant
DLG4	OID31071	P78352	Neurology_II	-1.05522	1.23037	2.28559	-5.62723	5.53691e-07	58.1013	-1.43057	-0.679874	Welch Two Sample t-test	two.sided	2.55065e-05	Significant
TXN	OID30670	P10599	Inflammation_II	-0.967811	4.0556	5.02341	-5.70238	5.64042e-07	52.0605	-1.30837	-0.627252	Welch Two Sample t-test	two.sided	2.55065e-05	Significant
SUSD4	OID31398	Q5VX71	Oncology_II	-0.964946	3.65876	4.62371	-5.60444	5.65241e-07	59.6161	-1.30939	-0.620499	Welch Two Sample t-test	two.sided	2.55065e-05	Significant
CRH	OID21257	P06850	Oncology	-1.17914	-0.4229	0.756235	-5.63307	5.77965e-07	56.6645	-1.59835	-0.759918	Welch Two Sample t-test	two.sided	2.56794e-05	Significant
IL6ST	OID20147	P40189	Cardiometabolic	-0.565012	1.43327	1.99828	-5.6604	6.09224e-07	53.4943	-0.76518	-0.364845	Welch Two Sample t-test	two.sided	2.66582e-05	Significant
TOMM20	OID30353	Q15388	Cardiometabolic_II	-0.981291	1.70223	2.68352	-5.50368	7.72688e-07	61.3428	-1.33778	-0.624804	Welch Two Sample t-test	two.sided	3.3038e-05	Significant
CRYGD	OID31144	P07320	Neurology_II	-0.971477	3.67074	4.64221	-5.54986	7.77903e-07	56.9275	-1.32201	-0.620945	Welch Two Sample t-test	two.sided	3.3038e-05	Significant
KLK7	OID30652	P49862	Inflammation_II	-0.715267	1.76862	2.48389	-5.50997	7.94426e-07	60.0128	-0.974931	-0.455603	Welch Two Sample t-test	two.sided	3.32507e-05	Significant
SLITRK1	OID30510	Q96PX8	Inflammation_II	-1.00566	3.39885	4.4045	-5.57996	8.24701e-07	53.2832	-1.3671	-0.644212	Welch Two Sample t-test	two.sided	3.40248e-05	Significant
B3GNT7	OID30281	Q8NFL0	Cardiometabolic_II	-1.08657	-4.35684	-3.27028	-5.51432	9.18634e-07	56.1299	-1.48127	-0.691859	Welch Two Sample t-test	two.sided	3.71647e-05	Significant
BCAT1	OID30312	P54687	Cardiometabolic_II	-0.671142	-0.5645	0.106642	-5.4622	9.37361e-07	60.389	-0.916887	-0.425397	Welch Two Sample t-test	two.sided	3.71647e-05	Significant
PCDH17	OID20132	O14917	Cardiometabolic	-0.674014	5.09041	5.76442	-5.5364	9.39412e-07	53.8623	-0.918107	-0.429921	Welch Two Sample t-test	two.sided	3.71647e-05	Significant
MELTF	OID30347	P08582	Cardiometabolic_II	-0.608672	2.65747	3.26615	-5.4287	9.65921e-07	63.0458	-0.832725	-0.384619	Welch Two Sample t-test	two.sided	3.7697e-05	Significant
KCNC4	OID30813	Q03721	Neurology_II	-0.765856	0.301204	1.06706	-5.45878	1.03435e-06	58.2015	-1.04667	-0.485039	Welch Two Sample t-test	two.sided	3.98295e-05	Significant
FABP3	OID30351	P05413	Cardiometabolic_II	-1.43042	3.49407	4.92449	-5.46851	1.1764e-06	54.3347	-1.95477	-0.906068	Welch Two Sample t-test	two.sided	4.4703e-05	Significant
RIDA	OID30635	P52758	Inflammation_II	-0.931081	2.78065	3.71173	-5.4014	1.20541e-06	59.7751	-1.27591	-0.586248	Welch Two Sample t-test	two.sided	4.52108e-05	Significant
HAGH	OID21459	Q16775	Oncology	-0.672624	-5.7898	-5.11718	-5.3669	1.27442e-06	61.8263	-0.923165	-0.422082	Welch Two Sample t-test	two.sided	4.68942e-05	Significant
GNPDA2	OID30597	Q8TDQ7	Inflammation_II	-0.822007	0.0392357	0.861243	-5.47026	1.28277e-06	52.3271	-1.1235	-0.520516	Welch Two Sample t-test	two.sided	4.68942e-05	Significant
SOD1	OID20386	P00441	Cardiometabolic	-0.434207	4.35418	4.78839	-5.61811	1.31287e-06	42.9702	-0.590075	-0.27834	Welch Two Sample t-test	two.sided	4.73948e-05	Significant
CLSTN3	OID31092	Q9BQT9	Neurology_II	-0.58421	0.491293	1.0755	-5.31914	1.42628e-06	63.8707	-0.803632	-0.364787	Welch Two Sample t-test	two.sided	5.08531e-05	Significant
TXNRD1	OID21135	Q16881	Neurology	-0.673802	0.649811	1.32361	-5.30617	1.59706e-06	61.9257	-0.927647	-0.419957	Welch Two Sample t-test	two.sided	5.62475e-05	Significant
FAM171B	OID31338	Q6P995	Oncology_II	-0.949953	3.48155	4.4315	-5.31447	1.63737e-06	60.2951	-1.30747	-0.592438	Welch Two Sample t-test	two.sided	5.66923e-05	Significant
VWC2L	OID31002	B2RUY7	Neurology_II	-0.776452	4.84791	5.62437	-5.28512	1.64894e-06	63.3759	-1.07	-0.482904	Welch Two Sample t-test	two.sided	5.66923e-05	Significant
SCN4B	OID30277	Q8IWT1	Cardiometabolic_II	-0.775261	4.08815	4.86341	-5.28785	1.69332e-06	62.2398	-1.06831	-0.482211	Welch Two Sample t-test	two.sided	5.69308e-05	Significant
JAM2	OID21064	P57087	Neurology	-0.593521	5.54516	6.13868	-5.50073	1.69531e-06	45.1349	-0.810822	-0.37622	Welch Two Sample t-test	two.sided	5.69308e-05	Significant
SUSD5	OID30650	O60279	Inflammation_II	-0.410894	2.40557	2.81647	-5.4073	1.73359e-06	50.7229	-0.563468	-0.25832	Welch Two Sample t-test	two.sided	5.74168e-05	Significant
ACE	OID30696	P12821	Inflammation_II	-0.724881	1.65522	2.3801	-5.26772	1.759e-06	63.4158	-0.999834	-0.449929	Welch Two Sample t-test	two.sided	5.74168e-05	Significant
DDAH1	OID21299	O94760	Oncology	-0.806957	2.84185	3.64881	-5.38953	1.76942e-06	51.6206	-1.10746	-0.506455	Welch Two Sample t-test	two.sided	5.74168e-05	Significant
ATRAID	OID31451	Q6UW56	Oncology_II	-0.866864	1.67332	2.54019	-5.26938	1.857e-06	61.5501	-1.19576	-0.537966	Welch Two Sample t-test	two.sided	5.95891e-05	Significant
IFNAR1	OID31491	P17181	Oncology_II	-0.899045	-0.9743	-0.0752553	-5.32085	1.94446e-06	55.1247	-1.23764	-0.560446	Welch Two Sample t-test	two.sided	6.08571e-05	Significant
WFDC1	OID31366	Q9HC57	Oncology_II	-0.814652	0.469971	1.28462	-5.34713	1.94922e-06	52.8251	-1.12026	-0.509047	Welch Two Sample t-test	two.sided	6.08571e-05	Significant
EFNB2	OID30954	P52799	Neurology_II	-1.30709	1.47182	2.77892	-5.42442	1.95973e-06	47.1613	-1.79181	-0.822378	Welch Two Sample t-test	two.sided	6.08571e-05	Significant
CEND1	OID30821	Q8N111	Neurology_II	-0.857768	2.59862	3.45639	-5.32356	2.01679e-06	54.0025	-1.18081	-0.534728	Welch Two Sample t-test	two.sided	6.16688e-05	Significant
F3	OID21440	P13726	Oncology	-0.694683	1.8152	2.50988	-5.26399	2.02858e-06	59.5436	-0.958701	-0.430664	Welch Two Sample t-test	two.sided	6.16688e-05	Significant
ENO1	OID21037	P06733	Neurology	-0.851795	1.44188	2.29367	-5.34944	2.0672e-06	51.3352	-1.17141	-0.532177	Welch Two Sample t-test	two.sided	6.21883e-05	Significant
CGREF1	OID20152	Q99674	Cardiometabolic	-0.459208	3.37439	3.8336	-5.521	2.09152e-06	40.8659	-0.6272	-0.291216	Welch Two Sample t-test	two.sided	6.22713e-05	Significant
PALM	OID31515	O75781	Oncology_II	-1.33194	-0.199586	1.13236	-5.22442	2.1841e-06	61.7409	-1.84162	-0.822272	Welch Two Sample t-test	two.sided	6.41202e-05	Significant
WIF1	OID21464	Q9Y5W5	Oncology	-1.27796	-0.087025	1.19093	-5.2102	2.19803e-06	63.2361	-1.76808	-0.787842	Welch Two Sample t-test	two.sided	6.41202e-05	Significant
CRTAC1	OID20279	Q9NQ79	Cardiometabolic	-0.497287	0.451318	0.948605	-5.38109	2.25151e-06	47.3555	-0.683163	-0.311412	Welch Two Sample t-test	two.sided	6.50237e-05	Significant
TBCB	OID20993	Q99426	Neurology	-0.455748	-0.882818	-0.42707	-5.21541	2.34116e-06	60.6418	-0.630505	-0.28099	Welch Two Sample t-test	two.sided	6.69433e-05	Significant
NCR3LG1	OID31490	Q68D85	Oncology_II	-1.06406	-0.120625	0.943432	-5.18702	2.5416e-06	61.3696	-1.47421	-0.653907	Welch Two Sample t-test	two.sided	7.19015e-05	Significant
CA11	OID21195	O75493	Oncology	-0.669365	1.85481	2.52418	-5.185	2.58412e-06	61.086	-0.927502	-0.411228	Welch Two Sample t-test	two.sided	7.19015e-05	Significant
NTRK2	OID20136	Q16620	Cardiometabolic	-0.486059	3.63294	4.11899	-5.19204	2.61451e-06	59.9246	-0.673324	-0.298794	Welch Two Sample t-test	two.sided	7.19015e-05	Significant
DNM1	OID31458	Q05193	Oncology_II	-0.794233	-0.358396	0.435837	-5.28616	2.63396e-06	50.9246	-1.09588	-0.492587	Welch Two Sample t-test	two.sided	7.19015e-05	Significant
CHL1	OID20366	O00533	Cardiometabolic	-0.811437	2.19608	3.00752	-5.18352	2.65909e-06	60.3701	-1.12453	-0.498347	Welch Two Sample t-test	two.sided	7.19015e-05	Significant
SCN2A	OID30833	Q99250	Neurology_II	-1.20978	0.890854	2.10063	-5.31132	2.66394e-06	48.7997	-1.66755	-0.752001	Welch Two Sample t-test	two.sided	7.19015e-05	Significant
C1QL2	OID30515	Q7Z5L3	Inflammation_II	-0.811111	-1.08449	-0.273375	-5.16332	2.72514e-06	61.966	-1.12513	-0.497087	Welch Two Sample t-test	two.sided	7.28724e-05	Significant
RGMB	OID21045	Q6NW40	Neurology	-0.769939	4.56926	5.3392	-5.31235	2.7593e-06	48.0124	-1.06135	-0.478532	Welch Two Sample t-test	two.sided	7.31089e-05	Significant
EPHB6	OID20982	O15197	Neurology	-1.27789	-0.314268	0.963624	-5.17046	2.95324e-06	58.6619	-1.7725	-0.783282	Welch Two Sample t-test	two.sided	7.75359e-05	Significant
CANT1	OID20181	Q8WVQ1	Cardiometabolic	-0.467767	2.64766	3.11542	-5.2038	3.01479e-06	54.7302	-0.64793	-0.287605	Welch Two Sample t-test	two.sided	7.84389e-05	Significant
ADAM23	OID20651	O75077	Inflammation	-0.457576	-0.808868	-0.351292	-5.27289	3.08943e-06	48.4906	-0.632011	-0.283141	Welch Two Sample t-test	two.sided	7.96631e-05	Significant
NHLRC3	OID30614	Q5JS37	Inflammation_II	-0.602699	2.563	3.1657	-5.12594	3.23934e-06	60.8744	-0.837821	-0.367577	Welch Two Sample t-test	two.sided	8.27895e-05	Significant
PAM	OID20291	P19021	Cardiometabolic	-0.810654	3.18065	3.9913	-5.21841	3.4305e-06	50.3333	-1.12262	-0.498685	Welch Two Sample t-test	two.sided	8.6906e-05	Significant
TAX1BP1	OID31075	Q86VP1	Neurology_II	-0.607573	-0.431918	0.175655	-5.1047	3.46424e-06	61.2511	-0.845553	-0.369593	Welch Two Sample t-test	two.sided	8.69976e-05	Significant
PTPRR	OID31099	Q15256	Neurology_II	-1.08645	5.15696	6.24341	-5.94537	3.54795e-06	24.5711	-1.46314	-0.709757	Welch Two Sample t-test	two.sided	8.83318e-05	Significant
ROBO1	OID20734	Q9Y6N7	Inflammation	-0.919884	3.4871	4.40698	-5.14722	3.68081e-06	54.8287	-1.27806	-0.561707	Welch Two Sample t-test	two.sided	9.08563e-05	Significant
ASRGL1	OID30283	Q7L266	Cardiometabolic_II	-0.937712	1.79874	2.73646	-5.09029	3.73153e-06	60.5622	-1.30613	-0.569296	Welch Two Sample t-test	two.sided	9.13277e-05	Significant
RGMA	OID21065	Q96B86	Neurology	-0.422854	2.6096	3.03245	-5.07391	3.80926e-06	61.8948	-0.589451	-0.256256	Welch Two Sample t-test	two.sided	9.24466e-05	Significant
CD83	OID20565	Q01151	Inflammation	-0.85563	1.79313	2.64876	-5.07071	3.96906e-06	60.9106	-1.19306	-0.518204	Welch Two Sample t-test	two.sided	9.5522e-05	Significant
ERBB4	OID21510	Q15303	Oncology	-0.625063	3.2367	3.86176	-5.05525	4.00484e-06	62.5594	-0.872184	-0.377942	Welch Two Sample t-test	two.sided	9.55865e-05	Significant
QPCT	OID20320	Q16769	Cardiometabolic	-0.676985	1.78017	2.45715	-5.06412	4.16355e-06	60.1319	-0.944378	-0.409592	Welch Two Sample t-test	two.sided	9.85601e-05	Significant
ICAM5	OID20145	Q9UMF0	Cardiometabolic	-0.323218	3.86623	4.18944	-5.20323	4.31893e-06	46.5152	-0.448219	-0.198217	Welch Two Sample t-test	two.sided	0.000101407	Significant
MAPT	OID20830	P10636	Neurology	-1.39917	5.25531	6.65449	-5.05699	4.47449e-06	58.656	-1.95288	-0.845467	Welch Two Sample t-test	two.sided	0.000104212	Significant
PVR	OID21011	P15151	Neurology	-0.840769	-0.155443	0.685326	-5.00441	4.65152e-06	63.9945	-1.1764	-0.505138	Welch Two Sample t-test	two.sided	0.000107469	Significant
KYAT1	OID20232	Q16773	Cardiometabolic	-0.729415	3.65329	4.38271	-5.00921	4.75914e-06	62.498	-1.02045	-0.438381	Welch Two Sample t-test	two.sided	0.000109082	Significant
NPTXR	OID20191	O95502	Cardiometabolic	0.214019	4.92078	4.70676	4.98153	5.21216e-06	62.9199	0.128163	0.299875	Welch Two Sample t-test	two.sided	0.000118075	Significant
IFNLR1	OID20506	Q8IU57	Inflammation	-0.543975	-2.11204	-1.56806	-4.98241	5.23324e-06	62.6509	-0.762176	-0.325774	Welch Two Sample t-test	two.sided	0.000118075	Significant
SV2A	OID30965	Q7L0J3	Neurology_II	-1.10513	4.01231	5.11744	-4.97727	5.68385e-06	60.376	-1.54921	-0.661051	Welch Two Sample t-test	two.sided	0.000127248	Significant
GSR	OID30700	P00390	Inflammation_II	-0.826873	1.50359	2.33047	-5.076	6.01744e-06	48.7663	-1.15427	-0.499476	Welch Two Sample t-test	two.sided	0.00013368	Significant
IGSF3	OID21312	O75054	Oncology	-0.700434	0.0662893	0.766724	-4.92924	6.1573e-06	63.952	-0.984312	-0.416557	Welch Two Sample t-test	two.sided	0.000134637	Significant
ITM2A	OID20504	O43736	Inflammation	-0.773487	-0.435721	0.337766	-4.9733	6.1693e-06	58.0995	-1.0848	-0.462176	Welch Two Sample t-test	two.sided	0.000134637	Significant
ROR1	OID20224	Q01973	Cardiometabolic	-0.760149	0.526575	1.28672	-4.97962	6.20039e-06	57.2022	-1.06581	-0.454492	Welch Two Sample t-test	two.sided	0.000134637	Significant
SSH3	OID31216	Q8TE77	Oncology_II	0.276744	0.755029	0.478285	5.27445	6.43967e-06	36.0841	0.170341	0.383147	Welch Two Sample t-test	two.sided	0.000137832	Significant
PRRT3	OID30276	Q5FWE3	Cardiometabolic_II	-0.593033	4.16015	4.75319	-5.0679	6.45211e-06	47.7949	-0.828339	-0.357728	Welch Two Sample t-test	two.sided	0.000137832	Significant
GGCT	OID30304	O75223	Cardiometabolic_II	-0.841111	3.48839	4.3295	-4.9674	6.50956e-06	57.0514	-1.18017	-0.502048	Welch Two Sample t-test	two.sided	0.000137832	Significant
THOP1	OID20194	P52888	Cardiometabolic	-0.729038	-0.7891	-0.0600622	-4.947	6.53841e-06	59.3481	-1.02389	-0.434188	Welch Two Sample t-test	two.sided	0.000137832	Significant
PYDC1	OID30202	Q8WXC3	Cardiometabolic_II	-0.842315	0.753282	1.5956	-5.07065	6.88524e-06	46.1463	-1.17666	-0.50797	Welch Two Sample t-test	two.sided	0.000143682	Significant
PODXL2	OID21487	Q9NZ53	Oncology	-0.303034	4.68827	4.99131	-5.2902	6.91542e-06	34.5272	-0.41938	-0.186688	Welch Two Sample t-test	two.sided	0.000143682	Significant
CD34	OID21025	P28906	Neurology	-0.592321	-4.48138	-3.88906	-5.09823	7.17413e-06	43.4228	-0.826557	-0.358084	Welch Two Sample t-test	two.sided	0.000147992	Significant
OXCT1	OID30227	P55809	Cardiometabolic_II	-0.86169	-2.52545	-1.66376	-5.1234	7.49733e-06	41.0872	-1.20133	-0.522052	Welch Two Sample t-test	two.sided	0.000153562	Significant
KIAA0319	OID31094	Q5VV43	Neurology_II	-0.870485	4.53754	5.40802	-4.91096	7.63894e-06	58.4851	-1.22523	-0.515736	Welch Two Sample t-test	two.sided	0.000155361	Significant
NEDD4L	OID30521	Q96PU5	Inflammation_II	0.381142	-0.574411	-0.955553	4.8764	8.0797e-06	60.9703	0.224849	0.537435	Welch Two Sample t-test	two.sided	0.000163176	Significant
UPB1	OID30352	Q9UBR1	Cardiometabolic_II	1.44872	-4.73453	-6.18325	4.93345	8.78003e-06	51.7084	0.859384	2.03806	Welch Two Sample t-test	two.sided	0.000175766	Significant
ADGRB3	OID20974	O60242	Neurology	-0.733464	2.4482	3.18167	-4.86112	8.85321e-06	59.636	-1.03531	-0.431614	Welch Two Sample t-test	two.sided	0.000175766	Significant
BTN2A1	OID20713	Q7KYR7	Inflammation	-0.484583	3.13319	3.61777	-4.91309	8.88567e-06	53.4116	-0.682376	-0.28679	Welch Two Sample t-test	two.sided	0.000175766	Significant
TYRO3	OID20161	Q06418	Cardiometabolic	-0.484676	3.51081	3.99549	-4.97692	9.11151e-06	46.9564	-0.680593	-0.288758	Welch Two Sample t-test	two.sided	0.000178542	Significant
MOCS2	OID30638	O96007	Inflammation_II	-0.826919	1.46103	2.28795	-4.88116	9.14964e-06	56.0126	-1.16629	-0.487551	Welch Two Sample t-test	two.sided	0.000178542	Significant
TGOLN2	OID30691	O43493	Inflammation_II	-0.449633	4.18075	4.63038	-4.90478	9.23015e-06	53.1479	-0.633492	-0.265773	Welch Two Sample t-test	two.sided	0.000178904	Significant
NPC2	OID30418	P61916	Cardiometabolic_II	0.131518	4.81929	4.68777	4.81983	9.34293e-06	63.3949	0.0769964	0.18604	Welch Two Sample t-test	two.sided	0.000179883	Significant
HEPH	OID30337	Q9BQS7	Cardiometabolic_II	-0.712472	-0.044875	0.667597	-4.84665	9.66784e-06	58.3387	-1.00669	-0.41825	Welch Two Sample t-test	two.sided	0.000184905	Significant
CHAD	OID30660	O15335	Inflammation_II	-0.648682	0.442861	1.09154	-4.85716	9.91852e-06	56.1637	-0.916201	-0.381163	Welch Two Sample t-test	two.sided	0.000188452	Significant
PCDHB15	OID31377	Q9Y5E8	Oncology_II	-0.863111	-2.02917	-1.16606	-4.91266	1.02667e-05	49.4153	-1.2161	-0.510121	Welch Two Sample t-test	two.sided	0.000193792	Significant
LAMP2	OID21035	P13473	Neurology	-0.379742	1.63413	2.01387	-4.85781	1.0898e-05	53.0924	-0.536528	-0.222957	Welch Two Sample t-test	two.sided	0.00020389	Significant
SOD2	OID21114	P04179	Neurology	-0.80461	0.339382	1.14399	-4.77819	1.09428e-05	63.152	-1.1411	-0.46812	Welch Two Sample t-test	two.sided	0.00020389	Significant
IL1RL2	OID20487	Q9HB29	Inflammation	-0.749353	-3.40272	-2.65336	-4.81221	1.10693e-05	57.9055	-1.06107	-0.437637	Welch Two Sample t-test	two.sided	0.000204924	Significant
UROD	OID30603	P06132	Inflammation_II	-0.774361	-0.302932	0.471429	-4.86191	1.11524e-05	51.9758	-1.09396	-0.454757	Welch Two Sample t-test	two.sided	0.000205147	Significant
UFD1	OID31486	Q92890	Oncology_II	-0.663275	-2.1242	-1.46092	-4.76936	1.29061e-05	57.8792	-0.941667	-0.384884	Welch Two Sample t-test	two.sided	0.000235903	Significant
SDK2	OID30662	Q58EX2	Inflammation_II	-0.675316	-0.82305	-0.147734	-4.7523	1.3089e-05	59.6641	-0.959597	-0.391035	Welch Two Sample t-test	two.sided	0.000237742	Significant
NAGPA	OID30643	Q9UK23	Inflammation_II	-0.676159	-1.39629	-0.720134	-4.74626	1.32254e-05	60.1115	-0.961113	-0.391205	Welch Two Sample t-test	two.sided	0.000238719	Significant
TCTN3	OID30326	Q6NUS6	Cardiometabolic_II	-0.756475	-0.910964	-0.154489	-4.71568	1.34853e-05	63.9785	-1.07695	-0.436003	Welch Two Sample t-test	two.sided	0.000241555	Significant
IGSF21	OID30210	Q96ID5	Cardiometabolic_II	-0.976035	3.70003	4.67606	-4.87222	1.35498e-05	45.8745	-1.3793	-0.572769	Welch Two Sample t-test	two.sided	0.000241555	Significant
CDCP1	OID20940	Q9H5V8	Neurology	-0.551064	-0.206839	0.344224	-4.71857	1.36427e-05	62.9952	-0.784443	-0.317685	Welch Two Sample t-test	two.sided	0.000241718	Significant
CELSR2	OID30593	Q9HCU4	Inflammation_II	-0.653476	4.12788	4.78135	-4.74017	1.38049e-05	59.2791	-0.929304	-0.377647	Welch Two Sample t-test	two.sided	0.000243101	Significant
MFGE8	OID21134	Q08431	Neurology	-0.792487	3.8434	4.63589	-4.70122	1.43092e-05	63.6761	-1.12928	-0.455695	Welch Two Sample t-test	two.sided	0.000250454	Significant
VIM	OID20053	P08670	Cardiometabolic	2.32844	-3.92469	-6.25313	4.71818	1.4577e-05	60.2511	1.34137	3.31551	Welch Two Sample t-test	two.sided	0.000253604	Significant
VTI1A	OID30640	Q96AJ9	Inflammation_II	-0.781114	1.9642	2.74531	-4.7177	1.48389e-05	59.6	-1.11235	-0.449877	Welch Two Sample t-test	two.sided	0.000256615	Significant
CDH2	OID20170	P19022	Cardiometabolic	-0.617712	0.81915	1.43686	-4.69116	1.50932e-05	62.9181	-0.880852	-0.354572	Welch Two Sample t-test	two.sided	0.000258544	Significant
PLIN1	OID20835	O60240	Neurology	0.303416	-0.835857	-1.13927	4.69138	1.51898e-05	62.5986	0.174157	0.432675	Welch Two Sample t-test	two.sided	0.000258544	Significant
CLSTN2	OID20664	Q9H4D0	Inflammation	-0.428832	3.41122	3.84005	-4.72448	1.5219e-05	57.6739	-0.610546	-0.247118	Welch Two Sample t-test	two.sided	0.000258544	Significant
SEZ6L	OID21488	Q9BYH1	Oncology	-0.259984	5.38679	5.64677	-4.89305	1.53481e-05	41.6019	-0.367241	-0.152726	Welch Two Sample t-test	two.sided	0.000259213	Significant
MAN2B2	OID30306	Q9Y2E5	Cardiometabolic_II	-0.591865	1.36789	1.95976	-4.81225	1.56585e-05	47.2728	-0.839254	-0.344476	Welch Two Sample t-test	two.sided	0.000262917	Significant
OLR1	OID20183	P78380	Cardiometabolic	-0.59284	5.17732	5.77016	-4.74396	1.66822e-05	52.1327	-0.84359	-0.34209	Welch Two Sample t-test	two.sided	0.000278487	Significant
RBFOX3	OID30984	A6NFN3	Neurology_II	-0.739855	-1.56461	-0.824753	-4.71267	1.71749e-05	54.7827	-1.0545	-0.425206	Welch Two Sample t-test	two.sided	0.000283574	Significant
CNTN4	OID21117	Q8IWV2	Neurology	-0.728319	0.935446	1.66377	-4.65002	1.71833e-05	63.7937	-1.04124	-0.415401	Welch Two Sample t-test	two.sided	0.000283574	Significant
GLRX	OID20195	P35754	Cardiometabolic	-0.688713	1.15804	1.84675	-4.69707	1.73824e-05	56.3179	-0.982403	-0.395022	Welch Two Sample t-test	two.sided	0.000285229	Significant
WFDC2	OID21505	Q14508	Oncology	-0.344699	3.49092	3.83562	-4.71481	1.77151e-05	53.4622	-0.49131	-0.198089	Welch Two Sample t-test	two.sided	0.000289046	Significant
GOT1	OID30417	P17174	Cardiometabolic_II	-0.613113	6.9972	7.61031	-5.06315	1.79435e-05	30.9851	-0.860089	-0.366137	Welch Two Sample t-test	two.sided	0.000291128	Significant
PKD1	OID30328	P98161	Cardiometabolic_II	-0.657542	-0.277229	0.380313	-4.66247	1.84563e-05	58.7271	-0.939766	-0.375317	Welch Two Sample t-test	two.sided	0.000297776	Significant
EDN1	OID30224	P05305	Cardiometabolic_II	-0.626003	0.770557	1.39656	-4.63496	1.88884e-05	61.9342	-0.895992	-0.356014	Welch Two Sample t-test	two.sided	0.000303053	Significant
CD274	OID20966	Q9NZQ7	Neurology	-0.737352	-1.33689	-0.599541	-4.63041	1.90393e-05	62.3146	-1.05564	-0.419066	Welch Two Sample t-test	two.sided	0.000303787	Significant
EPHA10	OID20840	Q5JZY3	Neurology	-1.05922	3.17357	4.23279	-4.63468	1.91578e-05	61.3462	-1.51617	-0.602274	Welch Two Sample t-test	two.sided	0.000303998	Significant
UBXN1	OID30654	Q04323	Inflammation_II	-0.597084	-0.0927607	0.504323	-4.65676	1.99782e-05	56.4012	-0.853896	-0.340271	Welch Two Sample t-test	two.sided	0.000314258	Significant
OSTN	OID30909	P61366	Neurology_II	-0.985855	-1.40133	-0.415477	-4.76569	2.01184e-05	44.8351	-1.40254	-0.569165	Welch Two Sample t-test	two.sided	0.000314258	Significant
GFER	OID21259	P55789	Oncology	-0.67317	2.46583	3.13899	-4.63871	2.01308e-05	58.615	-0.963594	-0.382745	Welch Two Sample t-test	two.sided	0.000314258	Significant
LGALS8	OID21041	O00214	Neurology	-0.672531	0.476432	1.14896	-4.61673	2.03412e-05	61.535	-0.96377	-0.381292	Welch Two Sample t-test	two.sided	0.000315835	Significant
HEG1	OID30579	Q9ULI3	Inflammation_II	-0.609111	-2.22571	-1.6166	-4.61351	2.10514e-05	60.5152	-0.873159	-0.345063	Welch Two Sample t-test	two.sided	0.000325115	Significant
FXN	OID21442	Q16595	Oncology	-0.347354	-0.509054	-0.1617	-4.5894	2.16894e-05	63.1041	-0.498595	-0.196112	Welch Two Sample t-test	two.sided	0.000333186	Significant
CTRL	OID31157	P40313	Neurology_II	-0.912964	-5.20453	-4.29157	-4.62512	2.27428e-05	55.6718	-1.30844	-0.517488	Welch Two Sample t-test	two.sided	0.00034752	Significant
TBCA	OID30616	O75347	Inflammation_II	-1.05337	2.18972	3.24309	-4.61975	2.32723e-05	55.5065	-1.51022	-0.596511	Welch Two Sample t-test	two.sided	0.000353739	Significant
LUZP2	OID31402	Q86TE4	Oncology_II	-0.502967	5.0286	5.53156	-4.57512	2.35651e-05	61.5959	-0.722753	-0.283181	Welch Two Sample t-test	two.sided	0.000356314	Significant
FGFR2	OID21478	P21802	Oncology	-0.269131	5.6074	5.87653	-4.77017	2.41301e-05	40.3635	-0.383127	-0.155135	Welch Two Sample t-test	two.sided	0.000362321	Significant
KLK15	OID31427	Q9H2R5	Oncology_II	-0.768288	-0.342525	0.425763	-4.5726	2.42133e-05	60.7583	-1.10429	-0.432284	Welch Two Sample t-test	two.sided	0.000362321	Significant
CSPG4	OID30397	Q6UVK1	Cardiometabolic_II	-0.406888	4.95226	5.35915	-4.58523	2.48089e-05	57.7581	-0.584534	-0.229242	Welch Two Sample t-test	two.sided	0.000369321	Significant
NCAM1	OID20354	P13591	Cardiometabolic	-0.663522	2.84285	3.50637	-4.59804	2.50667e-05	55.5511	-0.952652	-0.374392	Welch Two Sample t-test	two.sided	0.000371244	Significant
GOLM2	OID21044	Q6P4E1	Neurology	-0.77532	0.655304	1.43062	-4.61981	2.58771e-05	51.685	-1.11213	-0.438505	Welch Two Sample t-test	two.sided	0.000381292	Significant
LRIG1	OID21429	Q96JA1	Oncology	-0.62218	-1.23879	-0.616613	-4.55114	2.61991e-05	60.63	-0.895579	-0.34878	Welch Two Sample t-test	two.sided	0.000382998	Significant
ITGB5	OID21522	P18084	Oncology	-0.582661	-1.74185	-1.15919	-4.54482	2.62582e-05	61.5745	-0.838971	-0.326351	Welch Two Sample t-test	two.sided	0.000382998	Significant
LAMP1	OID30416	P11279	Cardiometabolic_II	-0.460351	6.66927	7.12963	-4.53915	2.64118e-05	62.2628	-0.663066	-0.257637	Welch Two Sample t-test	two.sided	0.000383303	Significant
SDCCAG8	OID31423	Q86SQ7	Oncology_II	1.26923	-4.53018	-5.79941	4.68612	2.68891e-05	44.0903	0.723402	1.81506	Welch Two Sample t-test	two.sided	0.000388279	Significant
MANSC1	OID21492	Q9H8J5	Oncology	-0.719483	1.81919	2.53868	-4.59498	2.7112e-05	53.019	-1.03354	-0.405425	Welch Two Sample t-test	two.sided	0.000389549	Significant
ADAMTS8	OID21502	Q9UP79	Oncology	-0.766337	0.991504	1.75784	-4.55983	2.7563e-05	57.0728	-1.10287	-0.429807	Welch Two Sample t-test	two.sided	0.000392913	Significant
STX1B	OID30934	P61266	Neurology_II	-1.1302	0.541371	1.67157	-4.55269	2.76182e-05	58.0417	-1.62712	-0.633283	Welch Two Sample t-test	two.sided	0.000392913	Significant
TINAGL1	OID20180	Q9GZM7	Cardiometabolic	-0.59277	1.66782	2.26059	-4.52586	2.80066e-05	61.7084	-0.854607	-0.330932	Welch Two Sample t-test	two.sided	0.000396485	Significant
PCDH12	OID31045	Q9NPG4	Neurology_II	-0.621503	-3.2389	-2.6174	-4.64658	2.82652e-05	46.2063	-0.890705	-0.352301	Welch Two Sample t-test	two.sided	0.000398194	Significant
LRP11	OID20185	Q86VZ4	Cardiometabolic	-0.872	1.63096	2.50296	-4.57975	2.84883e-05	53.1146	-1.25388	-0.490118	Welch Two Sample t-test	two.sided	0.000399389	Significant
PIKFYVE	OID30465	Q9Y2I7	Inflammation_II	0.245358	2.0579	1.81254	4.53	2.88033e-05	59.7044	0.137005	0.35371	Welch Two Sample t-test	two.sided	0.000401284	Significant
STX6	OID21219	O43752	Oncology	-0.793277	-0.469239	0.324038	-4.67084	2.89013e-05	43.5225	-1.13567	-0.450889	Welch Two Sample t-test	two.sided	0.000401284	Significant
ADAM22	OID21001	Q9P0K1	Neurology	-0.38158	3.2409	3.62248	-4.64457	2.99672e-05	44.793	-0.547073	-0.216088	Welch Two Sample t-test	two.sided	0.00041287	Significant
SPACA5_SPACA5B	OID30990	Q96QH8	Neurology_II	-0.546746	2.95996	3.50671	-4.53777	3.00217e-05	56.7122	-0.788046	-0.305447	Welch Two Sample t-test	two.sided	0.00041287	Significant
TPK1	OID30338	Q9H3S4	Cardiometabolic_II	-0.671715	0.186943	0.858658	-4.5272	3.04647e-05	57.6503	-0.968754	-0.374676	Welch Two Sample t-test	two.sided	0.000416087	Significant
CSPG5	OID30843	O95196	Neurology_II	-0.531656	4.9539	5.48556	-4.50021	3.05438e-05	61.9128	-0.767821	-0.29549	Welch Two Sample t-test	two.sided	0.000416087	Significant
TIE1	OID20303	P35590	Cardiometabolic	-0.744189	-2.11955	-1.37536	-4.49354	3.08012e-05	62.6773	-1.07517	-0.413204	Welch Two Sample t-test	two.sided	0.000417623	Significant
PSAP	OID30419	P07602	Cardiometabolic_II	0.120175	3.65341	3.53324	4.48613	3.15024e-05	62.8723	0.0666409	0.173709	Welch Two Sample t-test	two.sided	0.000425135	Significant
GAD2	OID30449	Q05329	Inflammation_II	-0.603158	-0.00222143	0.600936	-4.52775	3.21952e-05	55.2687	-0.870094	-0.336221	Welch Two Sample t-test	two.sided	0.000430029	Significant
PTP4A3	OID30469	O75365	Inflammation_II	-0.68958	-0.694371	-0.00479167	-4.49744	3.23684e-05	59.5973	-0.996322	-0.382837	Welch Two Sample t-test	two.sided	0.000430029	Significant
ECM1	OID30736	Q16610	Inflammation_II	-0.819779	3.37353	4.19331	-4.48461	3.24038e-05	61.7182	-1.18522	-0.454337	Welch Two Sample t-test	two.sided	0.000430029	Significant
CD46	OID20380	P15529	Cardiometabolic	-0.652936	0.490404	1.14334	-4.48209	3.24606e-05	62.0767	-0.944132	-0.361739	Welch Two Sample t-test	two.sided	0.000430029	Significant
CA9	OID21417	Q16790	Oncology	-0.964793	-0.023875	0.940918	-4.50643	3.28003e-05	57.583	-1.39341	-0.536175	Welch Two Sample t-test	two.sided	0.000431073	Significant
CDH15	OID21005	P55291	Neurology	-1.02099	3.95522	4.97621	-4.59142	3.29111e-05	47.0695	-1.46832	-0.573657	Welch Two Sample t-test	two.sided	0.000431073	Significant
VEGFA	OID20650	P15692	Inflammation	-0.682382	-1.15686	-0.474479	-4.50505	3.29872e-05	57.5447	-0.985634	-0.37913	Welch Two Sample t-test	two.sided	0.000431073	Significant
SRPX	OID30310	P78539	Cardiometabolic_II	-1.0293	3.01378	4.04309	-4.51463	3.46227e-05	54.1706	-1.48637	-0.572239	Welch Two Sample t-test	two.sided	0.000449007	Significant
DIPK2B	OID30582	Q9H7Y0	Inflammation_II	-0.883618	0.950239	1.83386	-4.47539	3.46705e-05	60.0018	-1.27855	-0.488681	Welch Two Sample t-test	two.sided	0.000449007	Significant
IL17RB	OID20585	Q9NRM6	Inflammation	-0.583022	-1.89441	-1.31139	-4.43846	3.65772e-05	63.9187	-0.845444	-0.3206	Welch Two Sample t-test	two.sided	0.000471584	Significant
SCG2	OID21400	P13521	Oncology	-0.52413	1.52755	2.05168	-4.62703	3.70189e-05	40.9255	-0.752907	-0.295352	Welch Two Sample t-test	two.sided	0.000475158	Significant
CLEC3B	OID30756	P05452	Inflammation_II	-0.637821	3.80284	4.44066	-4.47755	3.744e-05	56.1872	-0.92316	-0.352483	Welch Two Sample t-test	two.sided	0.000478437	Significant
DNAJB14	OID31434	Q8TBM8	Oncology_II	-0.745399	-1.41477	-0.669368	-4.45833	3.82636e-05	58.1702	-1.08005	-0.410748	Welch Two Sample t-test	two.sided	0.000486807	Significant
SPARCL1	OID20361	Q14515	Cardiometabolic	-0.381738	3.41783	3.79956	-4.43327	3.94268e-05	60.94	-0.553924	-0.209552	Welch Two Sample t-test	two.sided	0.000499406	Significant
NPTX2	OID30390	P47972	Cardiometabolic_II	-0.710792	4.53697	5.24776	-4.41531	3.96477e-05	63.9965	-1.03239	-0.38919	Welch Two Sample t-test	two.sided	0.000500011	Significant
ACHE	OID30585	P22303	Inflammation_II	-0.53164	4.7972	5.32884	-4.49212	4.01253e-05	51.4727	-0.769184	-0.294096	Welch Two Sample t-test	two.sided	0.000503834	Significant
SEL1L	OID30196	Q9UBV2	Cardiometabolic_II	-0.72051	1.58891	2.30942	-4.43019	4.0392e-05	60.2675	-1.0458	-0.395219	Welch Two Sample t-test	two.sided	0.000504987	Significant
DDT	OID30372	P30046	Cardiometabolic_II	-0.626132	2.28989	2.91602	-4.43569	4.13195e-05	58.2495	-0.908664	-0.3436	Welch Two Sample t-test	two.sided	0.000514356	Significant
PRKAR2A	OID31119	P13861	Neurology_II	-0.752308	-3.73753	-2.98522	-4.43415	4.19717e-05	57.7688	-1.09195	-0.412664	Welch Two Sample t-test	two.sided	0.000520233	Significant
DCC	OID30953	P43146	Neurology_II	-0.39735	1.68946	2.08681	-4.41414	4.24621e-05	60.5736	-0.577377	-0.217323	Welch Two Sample t-test	two.sided	0.000524062	Significant
DNAJB6	OID30613	O75190	Inflammation_II	-0.678765	2.19566	2.87443	-4.41666	4.26821e-05	59.8727	-0.98619	-0.37134	Welch Two Sample t-test	two.sided	0.000524536	Significant
SMOC1	OID21461	Q9H4F8	Oncology	-0.526746	0.739214	1.26596	-4.53513	4.42209e-05	43.864	-0.760848	-0.292645	Welch Two Sample t-test	two.sided	0.000539707	Significant
CTSO	OID20660	P43234	Inflammation	-0.483844	0.990604	1.47445	-4.45143	4.42904e-05	52.9455	-0.701862	-0.265826	Welch Two Sample t-test	two.sided	0.000539707	Significant
CDH6	OID20157	P55285	Cardiometabolic	-0.730733	0.481443	1.21218	-4.39851	4.59178e-05	59.3785	-1.06312	-0.398348	Welch Two Sample t-test	two.sided	0.000557188	Significant
ATP6AP2	OID21178	O75787	Oncology	-0.427185	-2.95404	-2.52685	-4.39258	4.62017e-05	60.103	-0.62171	-0.23266	Welch Two Sample t-test	two.sided	0.000558286	Significant
TALDO1	OID30414	P37837	Cardiometabolic_II	-0.610352	3.4836	4.09396	-4.39089	4.83548e-05	58.139	-0.888584	-0.332119	Welch Two Sample t-test	two.sided	0.000580972	Significant
CA4	OID20241	P22748	Cardiometabolic	-0.711764	3.84066	4.55242	-4.39512	4.84814e-05	57.3235	-1.03601	-0.387516	Welch Two Sample t-test	two.sided	0.000580972	Significant
CLMP	OID21419	Q9H6B4	Oncology	-0.653417	-0.169404	0.484013	-4.51998	4.87329e-05	42.546	-0.945044	-0.36179	Welch Two Sample t-test	two.sided	0.000581572	Significant
PEBP1	OID21087	P30086	Neurology	-0.402636	5.08002	5.48266	-4.38289	4.8997e-05	58.8436	-0.586469	-0.218804	Welch Two Sample t-test	two.sided	0.000582318	Significant
CNTN3	OID21092	Q9P232	Neurology	-0.698761	-0.693332	0.00542895	-4.35077	5.10485e-05	62.563	-1.01975	-0.377771	Welch Two Sample t-test	two.sided	0.000604213	Significant
SERPINB6	OID21023	P35237	Neurology	-0.36118	4.55882	4.92	-4.44995	5.23898e-05	47.0818	-0.524455	-0.197904	Welch Two Sample t-test	two.sided	0.000617559	Significant
PTPRN2	OID20912	Q92932	Neurology	-0.723503	5.29531	6.01881	-4.35718	5.27921e-05	59.565	-1.0557	-0.391306	Welch Two Sample t-test	two.sided	0.000619771	Significant
GALNT2	OID21423	Q10471	Oncology	-0.609955	-1.63408	-1.02412	-4.35902	5.41982e-05	57.9285	-0.890062	-0.329848	Welch Two Sample t-test	two.sided	0.000633702	Significant
PPP3R1	OID20902	P63098	Neurology	-0.526903	-1.99655	-1.46964	-4.34402	5.48619e-05	59.9316	-0.769533	-0.284273	Welch Two Sample t-test	two.sided	0.000638875	Significant
TRIM5	OID20526	Q9C035	Inflammation	0.532976	0.0690679	-0.463908	4.36994	5.76537e-05	53.4151	0.288391	0.77756	Welch Two Sample t-test	two.sided	0.00066869	Significant
THPO	OID20098	P40225	Cardiometabolic	0.390124	-3.18321	-3.57333	4.3124	5.82017e-05	62.724	0.209328	0.570921	Welch Two Sample t-test	two.sided	0.000672346	Significant
ISLR2	OID20889	Q6UXK2	Neurology	-0.864631	1.51852	2.38315	-4.32417	5.87618e-05	59.9268	-1.26461	-0.464656	Welch Two Sample t-test	two.sided	0.000676112	Significant
LETM1	OID31018	O95202	Neurology_II	-1.04871	-2.04337	-0.994658	-4.57423	5.91282e-05	34.5173	-1.51438	-0.583047	Welch Two Sample t-test	two.sided	0.000676293	Significant
NRXN3	OID30901	Q9Y4C0	Neurology_II	-0.399219	1.75475	2.15397	-4.31796	5.92459e-05	60.6404	-0.584117	-0.214321	Welch Two Sample t-test	two.sided	0.000676293	Significant
CD164	OID21080	Q04900	Neurology	-0.374649	6.31541	6.69006	-4.32943	6.08054e-05	57.2592	-0.547916	-0.201382	Welch Two Sample t-test	two.sided	0.000690986	Significant
ATOX1	OID21476	O00244	Oncology	-0.73202	3.10302	3.83504	-4.43614	6.10115e-05	43.7444	-1.06464	-0.399403	Welch Two Sample t-test	two.sided	0.000690986	Significant
ERP44	OID21338	Q9BS26	Oncology	-0.806802	-4.28692	-3.48012	-4.3572	6.17488e-05	52.3321	-1.17831	-0.435297	Welch Two Sample t-test	two.sided	0.000696603	Significant
TSPAN1	OID20078	O60635	Cardiometabolic	0.208104	-0.322314	-0.530418	4.32575	6.21891e-05	56.7731	0.111761	0.304447	Welch Two Sample t-test	two.sided	0.000698841	Significant
NFASC	OID20634	O94856	Inflammation	-0.14161	1.88942	2.03103	-4.43464	6.42859e-05	42.3827	-0.206036	-0.0771845	Welch Two Sample t-test	two.sided	0.000719603	Significant
DNAJB2	OID30661	P25686	Inflammation_II	-0.799532	2.76555	3.56509	-4.28776	6.55366e-05	60.8329	-1.17242	-0.426644	Welch Two Sample t-test	two.sided	0.000730771	Significant
TNFSF12	OID20624	O43508	Inflammation	-0.746608	1.48599	2.2326	-4.3067	6.6325e-05	56.7972	-1.09378	-0.399434	Welch Two Sample t-test	two.sided	0.000735589	Significant
SEMA4D	OID21020	Q92854	Neurology	-0.580925	0.939625	1.52055	-4.31199	6.65073e-05	55.7946	-0.85083	-0.31102	Welch Two Sample t-test	two.sided	0.000735589	Significant
CBLN4	OID21386	Q9NTU7	Oncology	-0.914508	-1.72158	-0.807071	-4.26706	6.67328e-05	63.9972	-1.34266	-0.486357	Welch Two Sample t-test	two.sided	0.000735589	Significant
CLGN	OID30957	O14967	Neurology_II	-0.729289	0.00481429	0.734103	-4.37888	6.76872e-05	46.2627	-1.06448	-0.394098	Welch Two Sample t-test	two.sided	0.000743272	Significant
SUOX	OID31031	P51687	Neurology_II	-0.475888	-1.12816	-0.652276	-4.25769	6.98882e-05	63.1583	-0.699234	-0.252542	Welch Two Sample t-test	two.sided	0.000764535	Significant
TNFSF8	OID30384	P32971	Cardiometabolic_II	-0.58549	6.56356	7.14905	-4.28315	7.06565e-05	57.6474	-0.859153	-0.311827	Welch Two Sample t-test	two.sided	0.000770023	Significant
CADPS	OID30915	Q9ULU8	Neurology_II	-0.940635	-0.855204	0.0854314	-4.50488	7.16844e-05	34.771	-1.36463	-0.516642	Welch Two Sample t-test	two.sided	0.000778288	Significant
EPHA4	OID30622	P54764	Inflammation_II	-0.237517	3.77101	4.00853	-4.3418	7.42647e-05	47.2082	-0.347556	-0.127478	Welch Two Sample t-test	two.sided	0.000803178	Significant
JMJD1C	OID31172	Q15652	Oncology_II	1.5905	-1.33378	-2.92428	4.77443	7.45331e-05	23.8873	0.902782	2.27821	Welch Two Sample t-test	two.sided	0.000803178	Significant
MYDGF	OID30313	Q969H8	Cardiometabolic_II	-0.798716	5.36736	6.16608	-4.29425	7.70394e-05	51.8515	-1.17197	-0.425461	Welch Two Sample t-test	two.sided	0.000824579	Significant
GCHFR	OID30631	P30047	Inflammation_II	-0.747204	1.9783	2.7255	-4.31816	7.70901e-05	48.6604	-1.095	-0.399411	Welch Two Sample t-test	two.sided	0.000824579	Significant
TEX101	OID30971	Q9BY14	Neurology_II	-1.05005	-0.712518	0.337529	-4.33663	8.30389e-05	44.0225	-1.53803	-0.562064	Welch Two Sample t-test	two.sided	0.000884931	Significant
MEGF9	OID20285	Q9H1U4	Cardiometabolic	-0.602244	1.90128	2.50353	-4.21164	8.64921e-05	59.9101	-0.888286	-0.316202	Welch Two Sample t-test	two.sided	0.000918343	Significant
APP	OID21070	P05067	Neurology	-0.176838	6.27027	6.44711	-4.42723	8.71563e-05	35.4988	-0.257887	-0.0957898	Welch Two Sample t-test	two.sided	0.000922005	Significant
IGF1R	OID21274	P08069	Oncology	-0.57548	1.1454	1.72088	-4.20002	8.85799e-05	60.8404	-0.849479	-0.30148	Welch Two Sample t-test	two.sided	0.000933645	Significant
RSPO3	OID21415	Q9BXY4	Oncology	-0.602072	1.34867	1.95074	-4.19484	8.93312e-05	61.4022	-0.889033	-0.31511	Welch Two Sample t-test	two.sided	0.00093814	Significant
GPC5	OID20944	P78333	Neurology	-0.597714	2.22459	2.8223	-4.19505	9.0093e-05	60.845	-0.882637	-0.312791	Welch Two Sample t-test	two.sided	0.000942712	Significant
LCAT	OID30677	P04180	Inflammation_II	-0.775816	0.356911	1.13273	-4.21373	9.38765e-05	55.1216	-1.14477	-0.406857	Welch Two Sample t-test	two.sided	0.000978756	Significant
CNTN1	OID20307	Q12860	Cardiometabolic	-0.286208	3.99624	4.28245	-4.29936	9.49035e-05	43.533	-0.420412	-0.152004	Welch Two Sample t-test	two.sided	0.000985904	Significant
CRELD1	OID30619	Q96HD1	Inflammation_II	-0.930378	-1.02252	-0.09214	-4.18572	9.53381e-05	59.3797	-1.37509	-0.485668	Welch Two Sample t-test	two.sided	0.000986869	Significant
BTD	OID30754	P43251	Inflammation_II	-0.409938	4.1395	4.54943	-4.17243	9.58448e-05	61.7938	-0.606348	-0.213527	Welch Two Sample t-test	two.sided	0.000988571	Significant
FLT3	OID21272	P36888	Oncology	-0.712905	0.9764	1.68931	-4.20981	9.74171e-05	53.941	-1.05243	-0.373383	Welch Two Sample t-test	two.sided	0.00100121	Significant
DCBLD2	OID21474	Q96PD2	Oncology	-0.72753	-0.0539571	0.673573	-4.16448	9.81779e-05	61.9921	-1.07675	-0.378311	Welch Two Sample t-test	two.sided	0.00100545	Significant
HGS	OID21175	O14964	Oncology	-0.420644	-1.09751	-0.67687	-4.19308	0.000100386	55.2213	-0.621669	-0.219619	Welch Two Sample t-test	two.sided	0.00102444	Significant
SDHB	OID31436	P21912	Oncology_II	0.210201	-1.51254	-1.72274	4.18633	0.000104657	54.2552	0.109544	0.310858	Welch Two Sample t-test	two.sided	0.00106426	Significant
MTHFD2	OID31078	P13995	Neurology_II	0.244856	-0.127029	-0.371884	4.17209	0.000106113	55.9861	0.127287	0.362424	Welch Two Sample t-test	two.sided	0.00106912	Significant
GUK1	OID30148	Q16774	Cardiometabolic_II	-0.478288	-0.0411714	0.437117	-4.14547	0.000106615	60.8824	-0.709006	-0.24757	Welch Two Sample t-test	two.sided	0.00106912	Significant
PIK3IP1	OID21094	Q96FE7	Neurology	-0.321937	4.96501	5.28695	-4.22552	0.000106765	47.7093	-0.475148	-0.168725	Welch Two Sample t-test	two.sided	0.00106912	Significant
ST8SIA1	OID30442	Q92185	Inflammation_II	-0.633345	2.42766	3.06101	-4.14761	0.000106828	60.3085	-0.938761	-0.327929	Welch Two Sample t-test	two.sided	0.00106912	Significant
NELL2	OID20706	Q99435	Inflammation	0.289242	3.20691	2.91767	4.28603	0.000106986	41.1337	0.152967	0.425516	Welch Two Sample t-test	two.sided	0.00106912	Significant
RBKS	OID20986	Q9H477	Neurology	-0.600722	-1.33981	-0.739089	-4.14719	0.000108126	59.6603	-0.890499	-0.310944	Welch Two Sample t-test	two.sided	0.00107678	Significant
PTPRS	OID20306	Q13332	Cardiometabolic	-0.673563	2.00599	2.67955	-4.1576	0.000109065	57.1319	-0.997962	-0.349164	Welch Two Sample t-test	two.sided	0.0010824	Significant
CD300A	OID30576	Q9UGN4	Inflammation_II	-0.529789	1.03123	1.56102	-4.17554	0.000115125	51.3999	-0.784461	-0.275116	Welch Two Sample t-test	two.sided	0.00113863	Significant
NPPC	OID20568	P23582	Inflammation	-0.201186	6.38277	6.58396	-4.27591	0.000116101	39.6793	-0.296304	-0.106069	Welch Two Sample t-test	two.sided	0.00114437	Significant
TNR	OID20957	Q92752	Neurology	-0.338135	2.3594	2.69754	-4.1624	0.000117968	52.2742	-0.501126	-0.175144	Welch Two Sample t-test	two.sided	0.00115882	Significant
SNAP29	OID21506	O95721	Oncology	-0.599601	0.745775	1.34538	-4.12287	0.000121358	57.678	-0.890751	-0.30845	Welch Two Sample t-test	two.sided	0.00118807	Significant
SIL1	OID30207	Q9H173	Cardiometabolic_II	-0.330024	-1.23901	-0.908987	-4.12716	0.000123788	55.7583	-0.490226	-0.169821	Welch Two Sample t-test	two.sided	0.00120777	Significant
PRDX2	OID30668	P32119	Inflammation_II	-0.532854	-0.170154	0.3627	-4.18561	0.00012595	46.2676	-0.789067	-0.27664	Welch Two Sample t-test	two.sided	0.00122472	Significant
EGLN1	OID20572	Q9GZT9	Inflammation	-0.511928	-1.14435	-0.632418	-4.10574	0.000126693	58.5289	-0.761466	-0.26239	Welch Two Sample t-test	two.sided	0.00122782	Significant
SPART	OID30656	Q8N0X7	Inflammation_II	-0.690591	1.37156	2.06215	-4.10704	0.000128918	57.2421	-1.02727	-0.353911	Welch Two Sample t-test	two.sided	0.0012452	Significant
BRD3	OID30093	Q15059	Cardiometabolic_II	0.656328	-0.2996	-0.955928	4.10859	0.000130051	56.4469	0.336375	0.97628	Welch Two Sample t-test	two.sided	0.00124937	Significant
GLB1	OID20949	P16278	Neurology	-0.343145	-1.53402	-1.19087	-4.07741	0.000130215	62.9494	-0.511323	-0.174967	Welch Two Sample t-test	two.sided	0.00124937	Significant
ISM2	OID30365	Q6H9L7	Cardiometabolic_II	-0.614352	2.48416	3.09852	-4.06851	0.000132452	63.8875	-0.916022	-0.312681	Welch Two Sample t-test	two.sided	0.00126663	Significant
SPON2	OID20221	Q9BUD6	Cardiometabolic	-0.355839	1.47271	1.82855	-4.20574	0.000136039	41.3936	-0.526658	-0.185019	Welch Two Sample t-test	two.sided	0.00129664	Significant
ITGAV	OID21416	P06756	Oncology	-0.429863	-4.08053	-3.65067	-4.08331	0.000139829	57.1161	-0.640659	-0.219067	Welch Two Sample t-test	two.sided	0.00132838	Significant
ALCAM	OID20273	Q13740	Cardiometabolic	-0.519626	1.39303	1.91266	-4.05454	0.000140509	63.0543	-0.775727	-0.263525	Welch Two Sample t-test	two.sided	0.00133046	Significant
VSIR	OID20131	Q9H7M9	Cardiometabolic	-0.627811	1.6379	2.26571	-4.05242	0.000141912	62.8601	-0.937412	-0.318209	Welch Two Sample t-test	two.sided	0.00133363	Significant
PTGDS	OID20408	P41222	Cardiometabolic	0.194177	4.24886	4.05468	4.05361	0.000142059	62.502	0.0984368	0.289916	Welch Two Sample t-test	two.sided	0.00133363	Significant
IGFBPL1	OID20155	Q8WX77	Cardiometabolic	-0.464154	5.07835	5.5425	-4.13145	0.000142229	48.3638	-0.689997	-0.23831	Welch Two Sample t-test	two.sided	0.00133363	Significant
MAN1A2	OID30262	O60476	Cardiometabolic_II	-0.82911	-2.66305	-1.83394	-4.06541	0.000144998	58.5304	-1.23727	-0.420953	Welch Two Sample t-test	two.sided	0.00135519	Significant
LMOD1	OID31416	P29536	Oncology_II	-0.862327	-0.199211	0.663116	-4.08822	0.000148685	52.8532	-1.28543	-0.439228	Welch Two Sample t-test	two.sided	0.00138517	Significant
IMPA1	OID20907	P29218	Neurology	-0.441598	0.357886	0.799484	-4.02252	0.00015676	62.972	-0.660981	-0.222215	Welch Two Sample t-test	two.sided	0.00144951	Significant
PPP1R14A	OID31011	Q96A00	Neurology_II	-1.45182	-1.40481	0.0470079	-4.27675	0.000156945	32.3897	-2.14297	-0.760672	Welch Two Sample t-test	two.sided	0.00144951	Significant
ADAMTSL2	OID30370	Q86TH1	Cardiometabolic_II	-0.563983	0.646875	1.21086	-4.01848	0.000157097	63.8196	-0.844374	-0.283592	Welch Two Sample t-test	two.sided	0.00144951	Significant
PHOSPHO1	OID20922	Q8TCT1	Neurology	-0.475749	-2.30308	-1.82733	-4.00585	0.00016829	61.8938	-0.713162	-0.238336	Welch Two Sample t-test	two.sided	0.00154784	Significant
BSG	OID20626	P35613	Inflammation	-0.556206	-0.432693	0.123513	-4.00582	0.000169964	61.1996	-0.833835	-0.278577	Welch Two Sample t-test	two.sided	0.00155794	Significant
HS6ST1	OID21441	O60243	Oncology	-1.08665	-3.33954	-2.25289	-4.02718	0.000170567	56.3563	-1.6271	-0.546192	Welch Two Sample t-test	two.sided	0.00155794	Significant
OMP	OID30835	P47874	Neurology_II	-1.16869	0.933746	2.10244	-4.08791	0.000171007	46.4465	-1.744	-0.593373	Welch Two Sample t-test	two.sided	0.00155794	Significant
RNASE6	OID30689	Q93091	Inflammation_II	-0.483187	7.62231	8.1055	-4.03148	0.000171684	55.1412	-0.723365	-0.243009	Welch Two Sample t-test	two.sided	0.00155919	Significant
NPY	OID21388	P01303	Oncology	-0.526245	1.45379	1.98003	-4.02894	0.000175028	54.5143	-0.788058	-0.264431	Welch Two Sample t-test	two.sided	0.00158458	Significant
PITHD1	OID31215	Q9GZP4	Oncology_II	1.28485	-0.311343	-1.59619	4.26031	0.00017832	30.7823	0.669585	1.90012	Welch Two Sample t-test	two.sided	0.00160934	Significant
DHRS4L2	OID31072	Q6PKH6	Neurology_II	-0.272902	-0.757329	-0.484426	-4.11503	0.000181243	41.1476	-0.40682	-0.138984	Welch Two Sample t-test	two.sided	0.00163062	Significant
DTNB	OID31395	O60941	Oncology_II	-0.784606	-1.55585	-0.771247	-4.00111	0.000184627	56.764	-1.17732	-0.391893	Welch Two Sample t-test	two.sided	0.00165591	Significant
SPAG1	OID30979	Q07617	Neurology_II	-0.98441	-3.52637	-2.54196	-4.19612	0.000188702	33.4116	-1.46148	-0.507335	Welch Two Sample t-test	two.sided	0.00168722	Significant
PRSS22	OID30483	Q9GZN4	Inflammation_II	-0.672159	0.0550964	0.727256	-4.02173	0.00018956	51.4642	-1.00762	-0.336701	Welch Two Sample t-test	two.sided	0.00168965	Significant
IL22	OID31407	Q9GZX6	Oncology_II	-0.634665	-0.317118	0.317547	-4.01103	0.000194959	51.8007	-0.952206	-0.317124	Welch Two Sample t-test	two.sided	0.00172515	Significant
CACYBP	OID30649	Q9HB71	Inflammation_II	-0.815464	1.5054	2.32086	-3.97174	0.000195096	59.5003	-1.22623	-0.404699	Welch Two Sample t-test	two.sided	0.00172515	Significant
EHBP1	OID30302	Q8NDI1	Cardiometabolic_II	-0.623847	0.442571	1.06642	-4.02229	0.000195334	49.8637	-0.935391	-0.312303	Welch Two Sample t-test	two.sided	0.00172515	Significant
MXRA8	OID30583	Q9BRK3	Inflammation_II	-0.504837	2.53354	3.03838	-4.00413	0.000197067	52.416	-0.757786	-0.251889	Welch Two Sample t-test	two.sided	0.00173515	Significant
NCS1	OID21458	P62166	Oncology	-0.862388	-4.95131	-4.08893	-3.94922	0.000200332	63.046	-1.29876	-0.426018	Welch Two Sample t-test	two.sided	0.00175854	Significant
COX6B1	OID30317	P14854	Cardiometabolic_II	-0.898433	0.319046	1.21748	-4.11926	0.000203771	37.1614	-1.34029	-0.456574	Welch Two Sample t-test	two.sided	0.00178331	Significant
CLU	OID30732	P10909	Inflammation_II	-0.475585	4.18353	4.65911	-3.96285	0.000204753	58.2169	-0.715793	-0.235376	Welch Two Sample t-test	two.sided	0.00178648	Significant
SNED1	OID30205	Q8TER0	Cardiometabolic_II	-0.624171	-2.56389	-1.93972	-4.04125	0.000210056	44.0485	-0.935435	-0.312907	Welch Two Sample t-test	two.sided	0.00182723	Significant
PTPRK	OID31461	Q15262	Oncology_II	-0.339118	-0.736779	-0.397661	-3.93522	0.000211581	62.4339	-0.511356	-0.16688	Welch Two Sample t-test	two.sided	0.00183497	Significant
PLXNB3	OID20160	Q9ULL4	Cardiometabolic	-0.587175	4.54547	5.13265	-3.96312	0.000215251	54.9792	-0.884096	-0.290253	Welch Two Sample t-test	two.sided	0.00185455	Significant
LAIR2	OID20965	Q6ISS4	Neurology	-1.08724	1.1673	2.25454	-3.97424	0.000215725	52.7524	-1.63602	-0.538465	Welch Two Sample t-test	two.sided	0.00185455	Significant
NSFL1C	OID21022	Q9UNZ2	Neurology	-0.685115	0.498443	1.18356	-3.9494	0.000215765	57.6737	-1.0324	-0.337829	Welch Two Sample t-test	two.sided	0.00185455	Significant
AMIGO2	OID21370	Q86SJ2	Oncology	-0.602678	-3.43362	-2.83094	-3.92504	0.000217881	62.7898	-0.909538	-0.295819	Welch Two Sample t-test	two.sided	0.00186718	Significant
SDC4	OID20216	P31431	Cardiometabolic	-0.377326	2.56887	2.9462	-3.92353	0.000218875	62.8279	-0.569517	-0.185135	Welch Two Sample t-test	two.sided	0.00187015	Significant
CRIM1	OID20701	Q9NZV1	Inflammation	-0.542876	3.16596	3.70884	-3.95951	0.000222938	53.591	-0.817807	-0.267945	Welch Two Sample t-test	two.sided	0.00189925	Significant
MAMDC2	OID30309	Q7Z304	Cardiometabolic_II	-0.451297	1.7677	2.219	-3.95832	0.000226592	52.876	-0.679989	-0.222605	Welch Two Sample t-test	two.sided	0.0019247	Significant
BCHE	OID30717	P06276	Inflammation_II	-0.51647	-1.12731	-0.610837	-3.93225	0.000229103	57.4215	-0.779436	-0.253504	Welch Two Sample t-test	two.sided	0.00194032	Significant
ART3	OID20346	Q13508	Cardiometabolic	-0.595817	1.10066	1.69648	-3.90262	0.000231949	63.7645	-0.900835	-0.2908	Welch Two Sample t-test	two.sided	0.00194901	Significant
CRYZL1	OID30272	O95825	Cardiometabolic_II	-0.648815	-0.589886	0.0589289	-3.96969	0.000232081	49.636	-0.977157	-0.320472	Welch Two Sample t-test	two.sided	0.00194901	Significant
PTPRF	OID20310	P10586	Cardiometabolic	-0.760285	-1.04743	-0.287147	-3.90239	0.000232154	63.7541	-1.14952	-0.371047	Welch Two Sample t-test	two.sided	0.00194901	Significant
MCAM	OID20343	P43121	Cardiometabolic	-0.896629	0.241021	1.13765	-3.90268	0.000233757	63.1143	-1.35572	-0.437533	Welch Two Sample t-test	two.sided	0.00195678	Significant
MINDY1	OID31399	Q8N5J2	Oncology_II	2.06387	-3.67086	-5.73473	3.97429	0.000240102	47.2802	1.01932	3.10841	Welch Two Sample t-test	two.sided	0.00200409	Significant
CSF1R	OID30681	P07333	Inflammation_II	-0.530082	3.95754	4.48762	-3.91739	0.000245235	56.1318	-0.801137	-0.259027	Welch Two Sample t-test	two.sided	0.00204103	Significant
NUDT16	OID31484	Q96DE0	Oncology_II	-0.665897	-3.04398	-2.37808	-3.91703	0.000246758	55.8047	-1.00647	-0.325319	Welch Two Sample t-test	two.sided	0.00204781	Significant
SCRN1	OID20542	Q12765	Inflammation	-0.666469	-0.609111	0.0573579	-3.94389	0.000247761	50.5047	-1.00581	-0.327131	Welch Two Sample t-test	two.sided	0.00205024	Significant
QSOX1	OID30729	O00391	Inflammation_II	-0.524774	3.17427	3.69904	-3.8936	0.000251801	59.6894	-0.7944	-0.255148	Welch Two Sample t-test	two.sided	0.00207772	Significant
NAAA	OID20931	Q02083	Neurology	-0.640686	-3.37122	-2.73054	-3.90521	0.00025344	56.5733	-0.969264	-0.312109	Welch Two Sample t-test	two.sided	0.00208239	Significant
SCGB2A2	OID30104	Q13296	Cardiometabolic_II	0.423087	-0.184279	-0.607366	3.94724	0.00025381	48.713	0.207657	0.638517	Welch Two Sample t-test	two.sided	0.00208239	Significant
CNDP1	OID20347	Q96KN2	Cardiometabolic	-0.377059	3.36625	3.74331	-3.9221	0.000254646	52.8654	-0.569897	-0.184221	Welch Two Sample t-test	two.sided	0.00208334	Significant
DTX3	OID21349	Q8N9I9	Oncology	-0.555333	-0.511054	0.0442789	-3.88239	0.000260123	60.0096	-0.841452	-0.269213	Welch Two Sample t-test	two.sided	0.00212213	Significant
CLEC2L	OID30884	P0C7M8	Neurology_II	-0.406809	-0.0412607	0.365549	-4.00864	0.000261725	39.6525	-0.61197	-0.201648	Welch Two Sample t-test	two.sided	0.00212919	Significant
PLA2G15	OID21473	Q8NCC3	Oncology	-0.504295	1.19791	1.70221	-3.86372	0.000267397	62.6803	-0.765145	-0.243444	Welch Two Sample t-test	two.sided	0.00216922	Significant
GABARAP	OID31414	O95166	Oncology_II	-0.597512	1.10809	1.7056	-3.88295	0.000269139	57.4112	-0.905605	-0.289418	Welch Two Sample t-test	two.sided	0.00217313	Significant
VWC2	OID20936	Q2TAL6	Neurology	-0.747663	-0.0757143	0.671949	-3.92539	0.000269742	49.1242	-1.1304	-0.364927	Welch Two Sample t-test	two.sided	0.00217313	Significant
ASPN	OID30315	Q9BXN1	Cardiometabolic_II	-0.369389	-1.81939	-1.45	-3.97309	0.000270137	42.42	-0.55696	-0.181817	Welch Two Sample t-test	two.sided	0.00217313	Significant
CD248	OID30394	Q9HCU0	Cardiometabolic_II	-0.582408	4.27584	4.85825	-3.865	0.000283047	57.9783	-0.884045	-0.280771	Welch Two Sample t-test	two.sided	0.00227067	Significant
CD55	OID20377	P08174	Cardiometabolic	-0.617692	2.32377	2.94146	-3.83895	0.000291181	62.3855	-0.939289	-0.296094	Welch Two Sample t-test	two.sided	0.00232945	Significant
LMOD1	OID30212	P29536	Cardiometabolic_II	-0.801534	0.508539	1.31007	-3.90199	0.000293238	48.6169	-1.21442	-0.388652	Welch Two Sample t-test	two.sided	0.0023354	Significant
KIRREL2	OID20873	Q6UWL6	Neurology	-0.629649	-1.22201	-0.592365	-3.86113	0.000293543	56.3014	-0.956287	-0.303012	Welch Two Sample t-test	two.sided	0.0023354	Significant
CCER2	OID30221	I3L3R5	Cardiometabolic_II	-0.947706	-1.11038	-0.162676	-3.86817	0.000294463	54.5841	-1.43878	-0.456628	Welch Two Sample t-test	two.sided	0.00233629	Significant
FGR	OID20828	P09769	Neurology	0.354998	-1.51136	-1.86636	3.83135	0.000303392	61.0585	0.169724	0.540272	Welch Two Sample t-test	two.sided	0.00240053	Significant
FGF5	OID20490	P12034	Inflammation	-0.74794	3.39576	4.1437	-3.88971	0.000308813	47.9373	-1.13457	-0.361308	Welch Two Sample t-test	two.sided	0.00243676	Significant
VSIG10	OID31400	Q8N0Z9	Oncology_II	-0.660991	-3.43771	-2.77672	-3.84929	0.00031558	54.0202	-1.00526	-0.31672	Welch Two Sample t-test	two.sided	0.00248336	Significant
C1S	OID30731	P09871	Inflammation_II	-0.626377	4.07977	4.70614	-3.82284	0.000328224	57.1465	-0.954465	-0.298288	Welch Two Sample t-test	two.sided	0.00257585	Significant
IFNGR2	OID20941	P38484	Neurology	-0.580839	-0.96995	-0.389111	-3.79959	0.000333584	61.8	-0.886439	-0.275239	Welch Two Sample t-test	two.sided	0.00261081	Significant
NOMO1	OID21106	Q15155	Neurology	-0.538631	-1.83113	-1.2925	-3.79184	0.000336219	63.3235	-0.822467	-0.254795	Welch Two Sample t-test	two.sided	0.00262432	Significant
CBLN1	OID30851	P23435	Neurology_II	-2.34276	-3.98091	-1.63815	-3.99707	0.000342529	32.7568	-3.53556	-1.14995	Welch Two Sample t-test	two.sided	0.00266637	Significant
LMOD1	OID31014	P29536	Neurology_II	-0.832579	0.225529	1.05811	-3.84017	0.000363625	47.4678	-1.26863	-0.396531	Welch Two Sample t-test	two.sided	0.00282298	Significant
[truncated: 2,516 more rows]

## Sheet: Table s3. ANOVA Posthoc Results
Table s3. Results of Analysis of Variance (ANOVA) of Normalized Protein Expression (NPX) across different conditions adjusted using the Benjamini-Hochberg (BH) method with significance threshold of 0.05. (iNPH: idiopathic Normal Pressure Hydrocephalus, MCI: Mild Cognitive Impairment, and HC: Healthy Control, conf.low and conf.high: lower and upper limits of confidence interval of 95% respectively)
[truncated: 1,324 more rows]

[truncated: 5 more sheets: Table s4. KW Posthoc Results, Table s5. GSEA Results NPH HC, Table s6. GSEA Results NPH MCI, Table s7. OPLS-DA Results , Table s8. ICV Calculations]
